# Supplementary material for: Data Concatenation, Bayesian Concordance and Coalescent-Based Analyses of the Species Tree for the Rapid Radiation of Triturus Newts
Source: PLoS One. 2014 Oct 22;9(10):e111011. doi: 10.1371/journal.pone.0111011 (PMC4206468; doi:10.1371/journal.pone.0111011)
Supplement: Dataset S1 — The 96 transcriptome-based gene models used for primer development, primers and reference sequences. (XLSX) [file pone.0111011.s001.xlsx]

## Sheet: Dataset S1
Dataset S1. The 96 transcriptome-based gene models used for primer development, primers and reference sequences.
Relevant contig	Marker ID (abbreviated)	Sequence contig	Start 3' UTR region	Stop 3' UTR region	Length 3' UTR region	3'UTR region cut	Forward primer	Reverse primer	Sequenced section 3'UTR region including primer sites	Length sequenced section 3'UTR region including primer sites
comp293529_c0_seq3	abh	TAGACTACAGCAGAGCGATAATCTAGCACGTGACAACAGTTTTTAGGAGCCGAGTGAAAATTCCAGTGGCACAGATGGTGTTGACATGCTGCTGTATAGCGCATATGTGGCTTCTGTATTATGAACTGTCCCGGGTTGATAGGAGACTGGTATCACCTTGTGAAAGGGACTGGATTTTTAATGTAAAAGCTTCATTTGAAAGTCCCTAATGCTAACCACCAATATTGAAGCCAGTTCCTGCCTTATTGGTGGGTAACTGCATATTTTCCACAACCCTGTCTGTCATTGTTTGCTCAGTAGTCCACCATGGCTGTGAGTAGGCCAGCAGAGGTGGCTAGGCTGCACTACAGAGATTAGGGGGTCTGCAGCAATCGGCCACAACTTTGTAAACCATGTGAC…	103	1004	902	ATATGTGGCTTCTGTATTATGAACTGTCCCGGGTTGATAGGAGACTGGTATCACCTTGTGAAAGGGACTGGATTTTTAATGTAAAAGCTTCATTTGAAAGTCCCTAATGCTAACCACCAATATTGAAGCCAGTTCCTGCCTTATTGGTGGGTAACTGCATATTTTCCACAACCCTGTCTGTCATTGTTTGCTCAGTAGTCCACCATGGCTGTGAGTAGGCCAGCAGAGGTGGCTAGGCTGCACTACAGAGATTAGGGGGTCTGCAGCAATCGGCCACAACTTTGTAAACCATGTGACAAGATGTCAAAATATTTACCCAGGATGAAAACCTGTAACCCACCTAATCAATGTGTGGCTTATCCTCTGTGATGGGGTAGGCCACCAAAGCAACATCAAGGA…	CGTTTGGGAACTTTCTGCTG	GACCGGGTTGAACTCCTCTT	CGTTTGGGAACTTTCTGCTGCAGCAAATTTAGTTTTTGACACAAAGTACAAATCAGTGGAGAGACCTTTATGCTTACACCCATGTTTCTGTTAATATACAGCAGACCTGAAGGAGTTTACTGTCTCCTGAAAAACAGTCCAAAGGAAGAAATTAAGTTTGTGTCTTATTCGTTAATGTAGCACATGTAAACCCCAGAGCATAGTCTGTGAAATCACAAGTCTGATGTCTCCCAGTGCAGCCAGGCTTGTTACTCTTTTTTTGTAAGTTGGACCTGATGCCCTTATAGGGTGACTGAGTCCTGTGTCTCCATAGGGAGATTTGGTGCTCCTGGTCAGCTGGCAGTGATGTCCATGAAGTAGATTAGCTACAGGCTCAATTTAATAAGAGGAGTTCAACCC…	403
comp294836_c1_seq2	abl	ACGCTGCTGCTTTAGAGAAGTCCTACACTGCTCACTAGCAGAGCAGGTGGCCACTGAAATGCATAGAGATCACTTGAAGCCTTCACTTCAGCATTAAACTGTGTCCCCCATACATCAAATAAACAAATATGTGGAATTCACTAATTTATGTAGTGTGAGCTCCTAAATGTTCCTGTTATGGGGAAGCTGGGTGAAGGAGTAAGGCTTCTCTTTTAGAGGTGCAAAGGTAAGTCAAGGGTAAGGCTGTGTGCAGAGCTTCCTTTGGCCAAAGCCTTCTGTAACAAGCTGGCACCTGCCTCTGTCCACCACAAAAATACCCTCCACTGAATCAGCAGCCTGCAGCCAGTGACAGATGAATGAGAGTGTGTCCATACGCTACCTCTGGACAATATCACTGAT…	101	1955	1855	GTGTCCCCCATACATCAAATAAACAAATATGTGGAATTCACTAATTTATGTAGTGTGAGCTCCTAAATGTTCCTGTTATGGGGAAGCTGGGTGAAGGAGTAAGGCTTCTCTTTTAGAGGTGCAAAGGTAAGTCAAGGGTAAGGCTGTGTGCAGAGCTTCCTTTGGCCAAAGCCTTCTGTAACAAGCTGGCACCTGCCTCTGTCCACCACAAAAATACCCTCCACTGAATCAGCAGCCTGCAGCCAGTGACAGATGAATGAGAGTGTGTCCATACGCTACCTCTGGACAATATCACTGATCTCCTTTACAGAGGACAAAAGCTTGCTGAAGTCTTGGCTGGCAGCTGGCCCACTGGAAGCAGTAGCAGGACAGATCTGCAGTTCCCGCAGACTGTTCTCC…	AGTGGAGGATTGCTGGTCAC	CAGCCTTTGGAAGAGTCGAG	AGTGGAGGATTGCTGGTCACCACCATGGGAAGCTGATGGTGATGAGGTCACCCCTGAGGGAGCAGTTGTAGTGGGTGATGGCTTGCTGGAGGGTGACTGCTTCATTACAGAGGGAAGCAGTGGTCGCTTAAAGCCCTCACCAGTCTGAGAGGACTTGGCTGTGTCACTGCCTGTAGAGTCTGAACCCTGAGGCAAAGGTTTCTGTTTGGCAGCTGGTGCTACATCCCCTGCCGTTTCGTGACCTGGGCTGTGCAAAGTCTTCCCTGGTTTACCTATAGAAGAAGAGGAGGAGGATGGCGGCTGGGGAGGGGAAGCCCTAAATTTTGAGGATTTTGACTTGTCTTTTGCAGGTGGCTCACACGTCTGTTTGAGTCGCCTCAACCTCGACTCTTCCAAAGG…	402
comp291813_c0_seq1	ace	TCCTCCCCTTCTCCTTCCTTCTTGTCTCCCTTTCACCTGTCCTGCTTTTCTCGTTTCTTCCTTCATTCTCCACCTCCTCACTCATCCCCCCCCACTCCCCGTCTTTTCTGATAGGGCCGTTTAATTTCCTGCCACTAAAGTCCACTGTCCTGAAGGAAAGGAGGAAAGACGTCGACCGAACACCACCATTCCTATCTGGGGCCAGCTCGCCTGGCGGGACTTTGCACCTGAACTAATCTCGCGGCGCGGTGCCCCCAGAGGGAGCCTGTGCACGAGGGCACTGAAGGGCAAGCAGATGCTGCCTTATCTGCTGGGGGAGGCCACTCTTATGGGCAGGGCGGGCGCAGGGCTACGGTTAAAAAGTCCTGGCAGCCCTGGGAGCGTCGCTTTGCTGTGGTG…	4136	5478	1343	TCCCTGGACAGCAACCAAGCCGCCGTGGGGCAGTGGATACTGTTGGTGCTCGGTGTAGCTCTCGTCATTACCATCATCGTATTGGCCGTCAAATTCTCCTCCATCAAGCGGAGAGCCAACAAGTCAGCGTCGCAGACGGAGCTGAAGAATTACTGAGTTGACGTCAAGTGGTGGACGTGAGCTCTTTGGGGGCAGGTGGACTTGGTGTCTACCAAAAGGCTCAGCCAATCAGAGCACAGGACTCTTTCTCTCAATCAGGTCCTACCTTTTTGACTATGCAAGAGCCAAACTACATGTTGATTATTTATTGCTAACAATGCTGATTCCATGCAGGCCACATACCAACAAACGGTTCTAGTCAATTACTCTGTGGTATATGACTAGAATGGGCATCTGAGC…	TATTGGCCGTCAAATTCTCC	CGTGTCAAGTACCCCATCCT	TATTGGCCGTCAAATTCTCCTCCATCAAGCGGAGAGCCAACAAGTCAGCGTCGCAGACGGAGCTGAAGAATTACTGAGTTGACGTCAAGTGGTGGACGTGAGCTCTTTGGGGGCAGGTGGACTTGGTGTCTACCAAAAGGCTCAGCCAATCAGAGCACAGGACTCTTTCTCTCAATCAGGTCCTACCTTTTTGACTATGCAAGAGCCAAACTACATGTTGATTATTTATTGCTAACAATGCTGATTCCATGCAGGCCACATACCAACAAACGGTTCTAGTCAATTACTCTGTGGTATATGACTAGAATGGGCATCTGAGCTTTTGACCCTGTACAGTCCCTAATTTAAAATGTATGTTTTCTTAGGGGGGCAGGGGTTGGGAGGATGGGGTACTTGACA…	401
comp290379_c1_seq13	adar	CACATATATATACACATCAACATAAAAAGTTGCATTTTCTTTCAATTTCTCATTAAGAAAATGTAACGTTTTAATTGCCATCTACGTTGCTACAATGGATATGAAGATTGTACTTCGTCTCCTGAATTCATTTCCAGCATTAAATGTTAAAACAGTTTAACGTGATGGAGGATAAGGAAAAAAGCTTCTGAAGTCAACAAAAGGTAACAGTAAGCATAAAGGCAATTTATTTTTTCTATAGAGCAGGTCTTCAAGGCTTTTCTCCATTCGATTCTAGTCAACCACAAGGGATTATCCATCAATAGTGGTTGAACCAAACAAGCAACATCACAGCCTGAGACCCTGCTTTTTATTTTATTGTTGTGATCTTAGCATAATGCATCACGTCCTGCCTTCCGT…	116	737	622	CGTCTCCTGAATTCATTTCCAGCATTAAATGTTAAAACAGTTTAACGTGATGGAGGATAAGGAAAAAAGCTTCTGAAGTCAACAAAAGGTAACAGTAAGCATAAAGGCAATTTATTTTTTCTATAGAGCAGGTCTTCAAGGCTTTTCTCCATTCGATTCTAGTCAACCACAAGGGATTATCCATCAATAGTGGTTGAACCAAACAAGCAACATCACAGCCTGAGACCCTGCTTTTTATTTTATTGTTGTGATCTTAGCATAATGCATCACGTCCTGCCTTCCGTGCCTAAAATAATGAAAGAACAGGCCGGTTTAAAGCATTAGGAGCAGCAGCTCTCAGAAGGTCAGAGTGTGCGGTTTGTAGAACTCCATGCAAACATGATTGTGACAGAAGAAACA…	TCAAGGCTTTTCTCCATTCG	TGAAGTGGCCTGTTGAGATG	TCAAGGCTTTTCTCCATTCGATTCTAGTCAACCACAAGGGATTATCCATCAATAGTGGTTGAACCAAACAAGCAACATCACAGCCTGAGACCCTGCTTTTTATTTTATTGTTGTGATCTTAGCATAATGCATCACGTCCTGCCTTCCGTGCCTAAAATAATGAAAGAACAGGCCGGTTTAAAGCATTAGGAGCAGCAGCTCTCAGAAGGTCAGAGTGTGCGGTTTGTAGAACTCCATGCAAACATGATTGTGACAGAAGAAACAGTACATGCATAGGTCAGCAGAGATCTAAAAGTTTCAAAGTTGAAAAAATAAGGTTACACCTTACATGCTAGACTTAATCTGCCTTGGAATAGAAATTCCTTTACCAAGAGCATCTCAACAGGCCACTTCA	394
comp296152_c1_seq5	agl	GCGTGGTGAATTTATTTTTGTGTTGACATATTTTATTCACAGACAAACAATGGCATGATGGACATCTTTGCTCTGTAAATAGTTAAGTGTAAACATAGAATTGTGACTTGTACGTGCAACAGTTTGCTTATACATCTACCACATGCATGGCAAATACAATTAATTTCCAAGACATATTTCTGAATGCCATTTTTGGCCACTGCGTAAGTGCAAATGAAATTTCAGACAATAATGTAGGTCAGAGTGAAATATACACATTATGGCAAACAAGTGAATACAATTTTTAATAGTTAAATGAAAGGTTGTATCTTTCATAATGGTAAGAAAGTACAATTTGAACTGTATGGCCAGATGTCTACGAAGGTGTAGTGAAAATGAATTTCCATCTGTAAAGACACA…	136	1537	1402	CTACCACATGCATGGCAAATACAATTAATTTCCAAGACATATTTCTGAATGCCATTTTTGGCCACTGCGTAAGTGCAAATGAAATTTCAGACAATAATGTAGGTCAGAGTGAAATATACACATTATGGCAAACAAGTGAATACAATTTTTAATAGTTAAATGAAAGGTTGTATCTTTCATAATGGTAAGAAAGTACAATTTGAACTGTATGGCCAGATGTCTACGAAGGTGTAGTGAAAATGAATTTCCATCTGTAAAGACACACATATCACACAGTACTTAAACTACTGTTTTATCTCATAATTACACTATGTAATAACTGTGTTCATAAGGTCAGTAGCAATTTGCTCACTAAATATGGTTCAACAAGTATTATTCTTTTCAGTTCTGTTTCTTCTC…	AAAGCTGTCACGATGTCACG	TCCTGCATTGTGTTCATCAAA	AAAGCTGTCACGATGTCACGTAGTTCAGAAAACTACAGTACACTTAAAACTTCCTGTACAATGACAGCTTGGAATAGATCAGTCTAAGGTGTGCATGTCACGCACATGTGCAGGCATATGCATGCCCACGCCTGCATTTCATCTCTTGTCACAATCCATCATTTTATGCGGCTCTAAAAGACTTAGGTGGATGAATAAAACATATTTATGTGAAATGTCAAAATATTGTTGTGAAAGATGTTCAAGTTTACATCGTACAATCAATCATAATTCTTCACATCATCTTTCTTCACTTTATACAAGTGCGTTTTTAAAAAACTTGAAAAAAAAAAACTAATCTGTATATCAAAAAAAGTGCATGCCAATACCAACTATCATTTTGATGAACACAATGCAGGA	399
comp294306_c1_seq4	amot	CCTCCTATCTTCCCACTCCTCTGAGGACAACAGGAAGACCATCAACCAGCTAATGGCCCAGAATAAAGAATGTCAGAGGGACAAAGAGAAGCTGGAGGGTGACCTGGCAGCACTGCGCAGCACCACTGAGGACCAACGAAGGCACATCGAGATCCGGGATCAGGCCCTGAACAATGCACAGGCCAAGGTGGTGAAGCTAGAGGAAGAGCTGAAGAAGAAGCAGGTGTATGTGGAGAAGGTGGAAAAGATGCAGCAAGCCCTGGTGCAACTGCAGGCAGCCTGCGAGAAGCGGGAGCAGCTCGAGCACAAGCTCCGAACCCGGCTGGAGCGGGAGCTGGAGTCCCTGCGGATGCAGCAGCGCCAGGGTTCGTCTCAGTCGACCAGCGTCTCCGAATACAA…	1190	6100	4911	TCTCTAGGGCCGGACCCTTCAGACGGAGAAATGGTGGAGTATCTCATCTGAAGTTGCACCTGGACACTTGGATGTTTCTCTGCATGGAGGAATATAATTACAACTACACATGAACATTTACAGAAAAAGGATCAAGCGTCACATTATTTTTTTATAGCGATTCAAAAAAAGATTTGCTATTATGTATTGTAATTTATTAGAAAATATAAACTGCTCATTGGCTTCGAATCCTTTATGCCAGAAGTAGGCATGATCGAACATAGCATTATGGGTACTGCCAAGCATCCTGGTGATGTGTGAGATCTCACAGGTCCCACTTATAGCAATGTGTATTCTGGATCTTCAAGAGGAGAGATGTGTTTCTAAATGAAAACCCTATCACCTAGGAGAGGTGACTGA…	CTGGAAATGGGCAGCTACAT	GAGGCCCCATGTTTTGTAGA	CTGGAAATGGGCAGCTACATTTAAGGTGACAAGCTATCCCCTGAATCCTTTTGACTCTATTCCCATCATTCTCCTTAGCCATGTATTAAATTAAACATATTTAATCGATTTTTGTTCTTGTATACTGTGGATTCCCTCATGGTTTGGAACACTTCCTCTATTTAAATTAAGCCCCTCTCTATCACTATGGAATTTCAGAGTTCATGCTTTCACTCTTATGCCAATGGCACTCACTCTTCCAGAAAGAGCTGAGAATCTTACCAGACACCTTGCTCTCATTAAATCCTAAACAGACTGAAAATTAATATGATATAAAGAAAGCCATAACCATGCTATTGGTTCTGGGTACCTTTCGAGGCCCGTCAAAAGCCTGAGCTTCTTCTACAAAACATGGGGCCTC	400
comp292101_c0_seq2	arh	TTGGCTATAATAAAATACTTTTAATATGAAAAGGAAATCCAGTTCACTGTAATACATATTTGAGCATTTTTGGGCAATTAATTTCACATTTAACTGAGGCTTGAGTGATAGCTGGGTTTACATTAGAATCTAGGAAAGGCCAAAGAGTCTACGTTTTAATAAGTTAAGGAAACCACAATCTTTGCAGAAGCCATCAAGTTTGTGAAATAAATGCACACATTTATATATCTGTTTAACACATGTACTGTTTACACATAAAAACGACTGAAACAAAGTGAAAAGATCTGATGCACATACTCGAAGCTTATGTTTTGGTCAAACCCTTCTTCAAATTTCATCTTACATCATGTTCATGTATGACATTCCTGATCTATTACACCAGGAATTAAATAATCAAAA…	1257	3008	1752	CTTAGACTAAATGTTGTTTTAGTATGTAATACCATCATCACATACATTATATATGTAATATGTGACAGGAAATCAATTTTACTTGTAGAACCCCGCGAAGATTAACCGGATGAATTTACATTTTTTATTTTAATACAGGTTTTAATGCAAATAATTGTATATATTGTATCAAATTTATTTTAAGAATGTGTTTTATAATGTGCTCTTTTACGGTTTCTATTGACTTAAATCAATAAAGTTTGAGCCTAATGGAACATATGAGTTACACATCTGGTTACTGCGCCACTGCTACCAGTAATAAACTGTGGCAACTGAACTCCCTAAGCAGTTTTCTGGCACTGGCAAAACTACACTTTTGGCAAGCTAAAGCAAATTAAAAAAGTGATCAGCTATTTCCTG…	TATCCGTTTTGGCCTGAGTC	ACAATGCAGGCAACAATCAA	TATCCGTTTTGGCCTGAGTCTTAGAGGTGGCTTCACTTCTGCTTGGTGAACGTCATCCACCGAGCTGTTTCTTTTAAAGTTTGTGTGTTGCACAGACGTGGGTGATAGGGAGTCTGTGTCTGCAACAGGTTTCAAAGCACTGTTATTATTTTGGGGGAGCGCAGCAATGCTGTTGGTTGCTGCGCCAGTTTTGATGGAATCGTCATTCTGATTGGCCTTGCTGTAGGAAGGTGGCTTGTAAAAGGTCCCAGGTGGAGGTTGCAAGGTTCTTGGAGCCCTGAAAGCAGAGAGGTTTGAGTCTGCGGGCATTCCTTCTGTTGTCATCTTGACCGTCCTTCCAGGTACAGTGTATGGATGGTGGGGAAGCAGGGCACTTCTTTGATTGTTGCCTGCATTGT	398
comp295891_c2_seq1	arhgapP5	CTGGGAAGCAGAGTCCGGGAGGGGGTCTGCCCGTCGGTGTGAGTGCGCCGGCGCCCGGGCCTGAGGCAGCCGGAAGATCCCGGTCACCCGCGCACGGGACCGGAGCTGATAGAAGATGGCCCATGACGTCAAAGATCTCAATTCGGAGAAGAGTGGTGGAGAAGCTGGCAGAGCTCACCTGATCAGGCTTGCACTTTAGGATACACCTCTTCAGCCTCCCCGGAAGTCTCGAGCATGAGAGATCCATCCTGTTACCTCGAGGAGTGCAGCAGGATGAGAGGAGAGTTATGATGGCCAAGAACAAAGAGGCCCGGCCCCCGTCGTACACCGTCAGCGTGGTGGGATTGTCTGGGACAGAAAAGGACAAGGGCAACTGTGGCGTCGGGAAGTCTTGCTTGT…	5100	6250	1151	GTGCTCTGCCACAATATATTGTGTACAGAAAATAAAGATTTCTATAGAAACAGAAGGGTTTGAGTGGTAAGTAATCAGATTGAGCATTTCTTGCTTTTACAAGCTTCTCTGAGGCTATACTTGTTATTTAATTGTATTGTACATTATGTGGCAACTTAAGTCCTATTCAGGCTTTCAGTATGGGCCAAGGTCTCTCACTCTAAGGTTTGGGATGTGGTGAGTCACTTGTCAGGGTATGTGTAATAAGGAACATTGTATCAGAGCATTAGCTCTGCGCCTCCAAAAAATAAAGTATGCTGAGACAGTTGTAGAACGTCTAATCTAGTTGGACATGTGCAAAGATTCATGGTAGGCGCTCGTCCAACATCTCAGCGGATTTATTTAGAAAGTCTTGCAAGA…	GTCCAACATCTCAGCGGATT	TGTTCATTTGCTCGCTCATC	GTCCAACATCTCAGCGGATTTATTTAGAAAGTCTTGCAAGATCTGGGCTGCGTACATATCCCCAGTCAGCAGAAGCGCCTGTGGAGTGCACAGAGCAGGGATACGGTTTGTACTCTGGCGAGATAAAGGATGGCTTCGAATTTCCCATGGTTCCTGCTATTCCTGGGTGACTTGACATTGTGCTGGTGCCTTGCACCCCCAAGAAGACTGGGATATGCAGCACTTTGGTCTATCTCCCCATCAGATAGATAAACATGCACTGTTAAAACTTTGTGAGATGTTCCTGTTCTGCACCCTCCTCCTGCTTGGAATGTAAACCTGTGGATGATTGGATATTGGGGGGATGGTGGTTCAACTTCTCGTGCAAAAACTTTCTTGTGATGAGCGAGCAAATGAACA	399
comp294852_c0_seq1	asxl	GCGTGACATGGAGGGACAGAGATTCTACTATTGTGGTTTCATCGATCCCCTCCATGTCACGCTGGAAGGTCTTGGTGATCAAGAAGTTGCGTTGGAAGATCTGAGGAAGAAATGTCAAGAAATAAAAAAACGGGTTATTAGCAGCGTGGAAAGTATATCCTGGTGTCAACGGGAAAGCTCATTTGAGCCCACTTCTAAATGTGAAACCGATCTCTTGAAGGCAGGCACAAAAAATGAATCCTCTCAACAGAGTGGTGGAGAAGATGCATTGGATGTAAGTGTGTGTAAAGTAAATGAGCTTGTAAAAACATTCCGAGTGGAAGATCCGTCTTGTTCCACGTACTGTTCTCAAAAAGAAGCATTTGAAAGTGGGTCTAAGCCTCTGAATTTGATGATAAA…	150	2671	2522	AAAGTATATCCTGGTGTCAACGGGAAAGCTCATTTGAGCCCACTTCTAAATGTGAAACCGATCTCTTGAAGGCAGGCACAAAAAATGAATCCTCTCAACAGAGTGGTGGAGAAGATGCATTGGATGTAAGTGTGTGTAAAGTAAATGAGCTTGTAAAAACATTCCGAGTGGAAGATCCGTCTTGTTCCACGTACTGTTCTCAAAAAGAAGCATTTGAAAGTGGGTCTAAGCCTCTGAATTTGATGATAAATTCTTCTGGCGCTTGTAGTTCTTTGAGCTCTACTTTTCTTACCACTTCAGAGAGCCAGGGACAGTCTTCAAATGTGAACCCTATGTCATCAATTAATGACACTAATCCATTAATGGTACAATTGTTGCAGAACAGTTCTATGACAAATG…	GTGTCAACGGGAAAGCTCAT	GAGCTGTGGACAAGGCATTT	GTGTCAACGGGAAAGCTCATTTGAGCCCACTTCTAAATGTGAAACCGATCTCTTGAAGGCAGGCACAAAAAATGAATCCTCTCAACAGAGTGGTGGAGAAGATGCATTGGATGTAAGTGTGTGTAAAGTAAATGAGCTTGTAAAAACATTCCGAGTGGAAGATCCGTCTTGTTCCACGTACTGTTCTCAAAAAGAAGCATTTGAAAGTGGGTCTAAGCCTCTGAATTTGATGATAAATTCTTCTGGCGCTTGTAGTTCTTTGAGCTCTACTTTTCTTACCACTTCAGAGAGCCAGGGACAGTCTTCAAATGTGAACCCTATGTCATCAATTAATGACACTAATCCATTAATGGTACAATTGTTGCAGAACAGTTCTATGACAAATGCCTTGTCCACAGC…	401
comp296121_c1_seq5	bcor	ATCCGTTCTTATGTATGAAATCTAAATTACACAGCTATTTAAATTAGAATACAAAACTTCAAACAACTAACTGGTATATGATGTTTTCTTTTAAAGTACAAAAATGATTGGATTACATCCAATACCACTTACCTGTCCAAAGCAGGTAATTTTGTAAACATAAAAATATCATGAAGTGCCTTTTTAAATGCAGGTAAAACCGTACATTTTGAGTCTTCCATACAGACCACAAGACCTTGATCATATACCCTATTAAAAACAAAAAACGTCCTGTGTATTCAGTGCTTTGTATGAAGCAAAGTCAATGTGGTGTAAAAGTTGACGTGTTCCAAGTGAAAACAAAAATGTATCCCAAAAGTGTGTGTGCATTGAAAACGACGGAAATATTTATAATATTTT…	100	870	771	AAAAATGATTGGATTACATCCAATACCACTTACCTGTCCAAAGCAGGTAATTTTGTAAACATAAAAATATCATGAAGTGCCTTTTTAAATGCAGGTAAAACCGTACATTTTGAGTCTTCCATACAGACCACAAGACCTTGATCATATACCCTATTAAAAACAAAAAACGTCCTGTGTATTCAGTGCTTTGTATGAAGCAAAGTCAATGTGGTGTAAAAGTTGACGTGTTCCAAGTGAAAACAAAAATGTATCCCAAAAGTGTGTGTGCATTGAAAACGACGGAAATATTTATAATATTTTGTTAAAAACGTAGTCTTTTTAGTTTTAAAAACGTCTTAGAAGTCCTTCCTTCGGGCCATGAAATTCCTTCAGACAAAGGAGCCATGTTTCCATATTCCA…	TCCCAAAAGTGTGTGTGCAT	AACAGACGTCGCTGAGTCAC	TCCCAAAAGTGTGTGTGCATTGAAAACGACGGAAATATTTATAATATTTTGTTAAAAACGTAGTCTTTTTAGTTTTAAAAACGTCTTAGAAGTCCTTCCTTCGGGCCATGAAATTCCTTCAGACAAAGGAGCCATGTTTCCATATTCCATAGGGTCCTCTCTGTACAGGATAGGTGTCCTTATAGCACATATGTACAAGTGTTCCTTGGGCTATGTACAGGTCAGGCCCTGGTCCGTCACCAGGTGGTGCGCGCCTCGGAATGTAACCACTCCAGAGAGGAGCCCAGCAGGGCCTGCAGTTCACTTGTAAACTCCACCACTTCCAGCTGCTCCTTGCCCTCGGGGTCGAAGCCTTCCAGGTCCTTCGAGCACGAGAACAGGTGACTCAGCGACGTCTGTT	400
comp295529_c1_seq3	brwd3	GAGGGAGATACAGAGCCGCGCAGGAGCCCGGAGGAGCGGAGCTGTGCACGGGCAGCTGCAAGCAGAGTCCGCACTGCCTTCTAAGCAGCTCAGCATTGAACCCGGGGAAGCGCTGTCCGCAGCAGAAGAACTGCGTAAGCGGGGCAGCAGCCACGGCTTAGCAGCAGGTCCATCTCCGCTGGTTTCGGCCACAACCAAGACAGTTTCTAAGGATCTGCTTCAGCGCCAGCATCTCACTTCAGCGCACAGAAGCGACCTTAGCGCTTCTAGCTTTGGCTTCCCGGCAGCGCTCTTCTCCACTGGCTTCGGCACTTGCATTGGACGCTCCTTCTGCACGGGCATCAGCACAGGATTCACCGTACGACACGTTCCAGCACTGCCAGTGGAGCCCTGTTTCCA…	100	1000	901	ACCCGGGGAAGCGCTGTCCGCAGCAGAAGAACTGCGTAAGCGGGGCAGCAGCCACGGCTTAGCAGCAGGTCCATCTCCGCTGGTTTCGGCCACAACCAAGACAGTTTCTAAGGATCTGCTTCAGCGCCAGCATCTCACTTCAGCGCACAGAAGCGACCTTAGCGCTTCTAGCTTTGGCTTCCCGGCAGCGCTCTTCTCCACTGGCTTCGGCACTTGCATTGGACGCTCCTTCTGCACGGGCATCAGCACAGGATTCACCGTACGACACGTTCCAGCACTGCCAGTGGAGCCCTGTTTCCATCCATCACCCCTTGGCAGTCAGAACCGCGCCAGGGACGGCGAGCACCCCGGACCGCCTCAGCCCAGGACGTCTGTGATGACATTTTGTGGAACCATGTC…	TCAGCACAGGATTCACCGTA	GTGATGGAGTCCCCAAAGTG	TCAGCACAGGATTCACCGTACGACACGTTCCAGCACTGCCAGTGGAGCCCTGTTTCCATCCATCACCCCTTGGCAGTCAGAACCGCGCCAGGGACGGCGAGCACCCCGGACCGCCTCAGCCCAGGACGTCTGTGATGACATTTTGTGGAACCATGTCCCTGGACCGGGGCGCGGCATGTTGCTAAGGTGAACCTTGTTTGCCGGAGTGCCCTGCGCTTGGGGTCTCGGGGCTTCCTTTTCCAGTGGTAGAACAGCTCCCCTCAGGCGAGGGGCTGTGCATCTACCTCGTCGCCCCCAGCCTGCAGTGATCTACAACTTTCCAGGGTCTGGGCTCTGTGCACCTCTTAACATCCAACACAACTTCTCACTGAGCGCCGCCCCCACTTTGGGGACTCCATC…	401
comp295628_c0_seq1	ccdc124	GGACATGGGAGATCGCATGCGAGTCTGGTGAAGATATGCACACAGGAGATATATTTTTTCATCTAGTCCTAAGAGTTCCTTTTCAAAACTTATGGTGTGACTTCTACTTGAAGTCACTCTCAAAAGTCTTCTCTTCTTGCGGAATTTAAATGCCAGCTCCACCTCGCCCGTAACCCCTTATACTCTTCCAGGCTGGAAACGTTTGGCATCTAAACCCTTCCTGGATTTACTGGTACCAATCCACATCTGCTCAGAAGCCCCTCAGCTCTGTCGTAACATGTTGTAAACATTACTCATCTGATCCGGACTCACCATTACCATGAAGAACAAGCGATCAAGAATGCAAGCGCCGCCACATAATGTTTTTAATCTGAATTACAATAAACTGGCACTAATAGC…	100	1750	1651	ACTTCTACTTGAAGTCACTCTCAAAAGTCTTCTCTTCTTGCGGAATTTAAATGCCAGCTCCACCTCGCCCGTAACCCCTTATACTCTTCCAGGCTGGAAACGTTTGGCATCTAAACCCTTCCTGGATTTACTGGTACCAATCCACATCTGCTCAGAAGCCCCTCAGCTCTGTCGTAACATGTTGTAAACATTACTCATCTGATCCGGACTCACCATTACCATGAAGAACAAGCGATCAAGAATGCAAGCGCCGCCACATAATGTTTTTAATCTGAATTACAATAAACTGGCACTAATAGCTAACTACATTTCTAAAAAATACAAAAATAAAAAAAATAAAAAAGAAGGAAGGCAAGCGCCAATCTGCACCTTTACAGATCTTTGTGAGCGTCAGAAGCA…	TGAGCGTCAGAAGCAAAGAA	TGCCAAGCTGGTGAGTTATG	TGAGCGTCAGAAGCAAAGAACAAGGTACTATCGGCGGACTCACAACAGCAAGGTACATTTCAACATGAAGCATACAGGTACTGACAATGCAACAAAAAAAGACACATGCTTCAATCAGCAGCAAAAAGTTCCTTTTACTCAAACTTTTTGGGCAGCGAAATTCCAGAATACCAGGCTGGTAGGGACTCAAGGGATAACACTGACCAACACCAAAGTGGAGTTTAAGAACATGAAACAGCTAGCTGCCTTCAGTGAAAGTTTAAAGGGCACAGAACCTAGCTGTAGTGAGCAATAGTTTAATGGGTGGAATAGACACCAGATGTCACCATCATGATTTCAGGAACAAAATAAGGCCTATGAAAATATCTGCTGCCACAGCCATAACTCACCAGCTTGGCA	399
comp293450_c1_seq1	ccdc88a	AAAAAACTGAGCAGTTTTTGGACAGCAAACAAGAACTCGAACATTTGGAAGCAGAAGTTAAAAGACTTCAACAAGAGAATTTGAATCTGCTTTCCGATGCGCGCTCTGCTCGAGTGTACCGTGATGAATTAGATGCACTGCGAGAAAAGGCAATCCGAGTTGACAAGCTGGAGAGTGAAATCATTCGATACAAAGAAAGGATGCATGATATTGACTTTTACAAGGCTAGAGTTGAGGAGTTAAAAGAAGACAATCAAGTACTCTTAGAAACAAAAGCAATGTTGGAAGATCAATTAGAGGGAACACGAGCACGGTCTGACAAGTTACATGAATTAGAAAAAGAAAACCTACAATTAAAAGCCAAATTTCATGATATGGAAACAGAGCGTGACATGGACA…	5400	6260	861	GAAAAGTGTCCTTCAATTTCTCAGAGAGAACATTAGTTCTGAATTGCCAAGACAGACGACCGTAGAACCGTTAACAAAACATTGGGAATTTTATCCAGTCTTCAAGAATAGTGCAGGCAAGGACTACACCTTCCTTGAATCAAGGAGCTCTTCTTGAGTCTACTGCAGAACGATGTAGAATGTCTTAAGAATTTATTGCATATTGCACTGTGCAAAGATCTCGAACTCGTGGACAGCTCTGCTCTCTCAAGGATCGGATCATGCATTTTAGTATATCAGGACAACCCCCAGAAAACCGAAAATCACGTTGCCATTAAACTCGGTCACCTACCTCCTTGGAGGTGCAGCTTATTGTCAGCAACATTTATCAGTTTGTATTTCATGATCTTCACTTGAAAC…	AAAACCGAAAATCACGTTGC	AAAACACGTTGCAGGAAACC	AAAACCGAAAATCACGTTGCCATTAAACTCGGTCACCTACCTCCTTGGAGGTGCAGCTTATTGTCAGCAACATTTATCAGTTTGTATTTCATGATCTTCACTTGAAACGTGTATTTGACAAAACCACCAATGTAAAGTACACAGACTTTTGCTGGCATGTTCACTGCCTTATGAAGTTAGCAGATACTGCATGACGATGCTCTTTCATGGGACTATTGTATTGATGCCACCTTATCTGAAGAAATGTTTGATGTTTGCAAAGCACAACACCTCCTTAAGATCTGCAGTAACATAGCCCACAACTACTTATGGTCTGCAGTAACATAATTTCTACAAGGATGTTTTTATGACATTAGCCAGGTGAAGTGGATAATCATCTGAGGTTTCCTGCAACGTGTT…	401
comp295299_c0_seq4	chic	GGCCGGCCGTGTACTTGGATAGAACTAAATGACAAATCAAACAGGAAATGTGAAGACTCATATTGGCTACCTACATATCTTGCCCTCACATTCATGCCTTTAATAATTTGGACTGCACAGTATATTTCCAACACTCAACGTTTGTCACTTTTACATCTAGAACAGGGCATATAAACAAAAAATACAAAATGATCACTGATTTGATGTATGTAGTATTGTTACTCTTTGTTATCTATTATAGACTTTTGTTCCAATGCATTGCACAATACAACATTGGGACTTTTGACAGCAACACATGTATTTGCCCCAAACGTAAAAGCAAATGTGATCATTCTGTCTGGGTACAACTTAAAGACTGTGCACTTCCCACTGTCCTTTTATTGTCACGAAGAATAAAAA…	1184	5996	4813	TGTATTTCTGTCCTAATAATACTTTGTAACTACAACATTCAGCAAATACAAAAACACAGTAAAAAACATAATTGAAGCAACAATATTATTAATTACAAAAATAACAAAAAGGGACTGGTCAACACGTTTTAAGATATGTTTCACACCCGAATTTTTCTGGGTAGACATTAGGAAAAACTAAACATTCAGGTTTCCTCTCTTTACATTTTCAGTACTTAATCTACGATTATTAGAAACAAGCAAGGCACTTCCTTTTTCCAGTTACAAAACATTTATGTTCTATTCAATGCCTATGGACAATTTGCCAGTTAATCTTTACTTATTCACATACAAGGGAGGAACATATGAGAAGATATCAAATTGCAGAATATTGTGACTTTGGTAATCATGTAGCAAATG…	TACAAACAATGGCCTGGTGA	GCTGCTTGACACTCGTTCTG	TACAAACAATGGCCTGGTGAAGCATCCTTGGACACTTCAATTACAGCAAACTAAGCAGATGTGTTGGCAAAACAGAGCTAAATATCACATTCTGTAAACATTGGCATATCACAGAGAATGCAGAGAAGCAGTATTTACAAATCATTTGTACATAAAATAAGCAACCTTCGTAATACACATAATGGTTTTTGCAAAGTGCAGGACCAATCAGTGCTGCCGATGTCAAGTCCCACGCAAGCATATCAGGTCTGTTGGGTGATCAGAACACTTTCCTCAGATATTTCTATTCTGGTGCCTTCTTAGGAGTGCGAGACTGAAGTTAAAGGGATCATACATTCCAGAATATATGGTTGGTATGGAAATTAATAAGGCAGCAAGCTCAGAACGAGTGTCAAGCAGC	400
comp293943_c0_seq1	clasp2	AAGGAAGATGCCGGCTCCAAGCTCAGTGCTGGATCTGTGGTCGGCTGAGGCTGTCTAGGCCGGTGTCTGCTGTGTGAGCGGCCATGTGAGCTACCGGGCGCGTCCCAGAGCCAGGGAGGACGAGAGCGCTGGAGGAATGAGGCGGCTCATCTGCAAGCGGATCTGTGATTATAAAAGCTTCGATGATGATGACTCTGTGGACGGGAGTAGGCAGTCAACAGCTGCTTCAGCCTTCAAGGTCCCTGCCCCGAAAAAACCCGGAAACCCCGGAAACAGCTCTAGGAAGCCTGGCACGGCTACCGGATCAAAAGTTGCAGGTGCAGCTAAAGAAGGGGGTGCTGGCGCGCTTGACGAAGATGATTTTGTAAAGGCATTTACTGACGTTCCTTCAGTGCAGAT…	4025	5920	1896	GGAGCAGTTGACCCTGCATCAGATCATTCGGGACAGAGCTAGTGATTCTGGACACCGTTCTCTCTCTTCTTTCAAAAAAAGGGCCGGCCCTCCATCAAAGAGAGCAAACTTACAACATCTTTCCAGAGAATATTTTTTAATTTTTTGTTTCATTTTTTACTTCTTTTAAATTAACAGAGGACTACACAGCCTGCATGTGACTGTTGCAGTAGAGATGTTCCAAAAGAAGAACAAACAGTATTAATATCCACTGATCAAAATAAATATATATAGACATATATTTATCGAATTCTGCGATCCTTTGCATTTTCCCCTTAACAAGCTCCAGTGTTATTTTTTAAAAGAAAACAAAATCAAGGGGAATGCGAAAAAATAAAGATCTAACCAAAACAATTTTTT…	CGGATTGGTCCAGTTCTGTT	GATCACAGTCGAGGGCTTTC	CGGATTGGTCCAGTTCTGTTCACCTGATCTTGTGCACTAGCCTGTCGGTTTATCCCCCACACTGCACTGCTTTGCAAAGGGTTCCAGCACCATCTTCTCCACACTAAACGAAAGCGGATCTGTGCCCTTGGTGCATCCCGGTGTGGATAGCAGTGGGCGTTTCCAAGGCAAGTTGCTTGGCTAGCATCAGTGAGAAGGAAGGGATTTCCTAATGGACAAGAACCACATTTGTCACCACCCCTTCTTCAAGCAGGATGCCTCAGAGTGGACTCCAGTGCATAAGCATGCTCAGTACGTATTTCTTTAAGAGATTCAATACTCCTTACAGAAACTAAGTAGTTTGGTAGCAGGTTGACGGAATCCACAGGAGGTGGAAAAATGAAAGCCCTCGACTGTGATC	400
comp295978_c2_seq3	cnppd	GCTCTTCCGATCTGAAAGATCACACAAACATGAGTTTGAGAGCAGGCAGTGTGTGGGCAAAGGTCCAGCTAGAACATTTCACCTTTCTAAAGCTTCATGCAGAAAGACTATCTGTCCAGGTGGATTTTTTGGAACTAAAATATCAGTTTGTCCTTTTTTTGTTCCATCGCCTCAAAAAGTGGATTTCTTACCTTGATGGAATGCAGTTAGTTGCCCCGCAATGAGTCTACATGGCACTATGATGGCCAACGGAGGGCCACTTTAGTTAGAGGATAAAGCGTTTCCACGCATGGTTTATAATAACCCGTAACATAGCTGCGCCAACTAACTTAGAGTTGGTAAGCGCTCCTGATACTTGGAGATTTTATCTGCCAGTAACAAGATAGACATTACTTGACA…	669	1737	1069	AAAAAAGCCTCTGCAGAAAGACCAACAACTTTCCCAATATGGTGTATTGTGTGAATGCACTCCCCACTCACCTGTGGAGTGTGTCTATGTGCATAAAGAGAGAATCGCCTGCGCAGTAGGAAGATGCAATAACTGCGAAGCCGCCTTTCTATTTACTACTCGGTATTACAGTAAGATCTGTTAACAAAGCTCACTGAGCTTACCAAAACATTTTTTTTAGCAGCAGGCTTTGCACTTCACTACTGAGCAGGCAGCAAGCACGAGCGGTCGCAAGCATGAGGCTGTTCGGCATTCTTATTTCTTAGTCACATGCACCATCCTCATCCTGCAACAATGAAAGTTTTCAGGCGGCTGAAGTCAGTCTCAGTCTTTAAGGAGGAGCACTGTTTCTGAACCAGG…	TGCAAGGGATGCATGAAATA	AAGTCTTCCGCCTCCTAACC	TGCAAGGGATGCATGAAATATCAGTCCGGATTGAATGCGAGTAGAATGATGGAAGGATTCAGAATTGTTGAATTTGAGGTGGGGCCCAGATAAACGAGAGACTTGTTGACATCTTTGACATTTAGGGCAGCGTGTGGTGATTTGCAGTGGTTTCTCGTCAGAATCGGGTGTTTCGTTGTAGGTCAAGGCTGTTAGAACAGAGCCCCACAGGTAAAGCGCGGTAGCTGTGACACCAGAACGCTTCTCCAGGGTGTCGTTCTCCAAAATATATGCCTGAGTGACCGATTTAACAGGAGGACCAGTATCGTGGTTGAAAGACACTGTGATATCTGGTGGGCGGCTTGAGGATGGAGCCAGGAGGGTCTGAAGAGGTTTCTGTGGGTTAGGAGGCGGAAGACTT	400
comp294707_c1_seq1	col18	CGCCGGGTTCCAGTTGCTGCTCTCAGTTGCACTTCGCTGGCTCTTCAGCACTTTCCTCTCCTGGATTGTCGGGTCCCAGAGCTCTGGCTGTGCCCAGGGTACCCTAGGCTGCCATATTCATCCCGTACCTGCCGTGGTCGCAGCCCTCCCTCCGCCATGCCGCCCAGGTGGGCCTCCTGTGTCTGGCTGCTGCTCCTTGCCTCAGTGTACCTGGCTGTTCCGGTGGAGTCTCAGGACCGAGGGATCTTGAGCCAAGAGGTTGGCCTCCTTCAGCTCATCGGCGATCCACCACCCGATCAGATCGTCAAAATCTTCGGTCCTGACAACAGCCCTGGTTATGTCTTCGGTCCTGATGCCAACACGGGGCAGGTGGCCCGCTACCACCTGCCAAGCCCCTTC…	4112	5100	989	AATAGACAATTCTCGGGATGGGAAGGACGAGATGGGACAGGGGACAAGTGAGGAAAACCACAGGAATAGCTGACTGGGTGGCCCCCGGTCCAGAGATTTCCCAGTATGCTAAATGGTACTGAGTCACCCAAACAGCCAAAGAGTCTTCATATTGTCCAACAAAAGAAAGAAAATTGATGGCGTTCTGGCTCCTGCTTCGGGGCTATCCGAGGGTCCCCGTCGGCGATTCAGTTTTATGGGAGCTCAAAAAGAGCTACTCGCAGATTGGGACTGTACCCCTTCGAAATCCCTCCCTACCAACCTGTTGCAAAGGGTAAGGCAGTGCCCAACTGGTTCTCCTGCCTCGCTCTTCGGTGAACTCGGGGACTGCCACCTCCACTTCTCTAAAACTCATCCGAT…	GGATGGAAAAGCTGAGACCA	AGTCTCTTCGACCAGGGACA	GGATGGAAAAGCTGAGACCAGAGAAGAAACGTGACCTTTGACTTGGTGTCCATGGCGAATCTCGACCTTTCCGTGTATAGGGAACATTTTACAGATCTTCCTCCTATTTTAACCTGTTTTAGTTATAATTATATAAATATATATATATATGTATAATTGTGTCGTTTTACGCCTTTCCCACGTTTGTTTTGTACCATGTCTCGACTGTCAGAGGTCAAGTGCTAATATCTAATGTCAGGAAGGGTCTTTATTTCTCTGCATGAGACTGTATACCCGAGCCAGATAATGCCCCGCTGAGTCCACCAACAAGAGAATAGGGGAGCTTCCCTCCTAGGGTACGGGACCAGAAATCACTCCAGGACAGTGAGACCAAGCCTTACTGTCCCTGGTCGAAGAGACT	400
comp291661_c0_seq2	cri	GCGACATCAGGGGGGAATGCGTCAATGAGACGGACACCTGGCAAGTGCTGCGACGTCTTTGAATGCGTCAATGAGACCAAGCCAGCCTGCATCTTCAACAGCGTGGAGTACTACGACGGCGACATGTTCCGGATGGACGCCTGCCGGTTCTGCCGCTGCCAAGGCGGGGTCTCCATCTGCTTCTCTGCGCAGTGCGGGGAGCTGCACTGTGACCGCTACTATGTGCCAGAAGGGGAGTGCTGTCCAGTCTGCGAGGATCCAGTGTATCCAGTACATAACCCAGCGGGCTGCTACGCTAATGGTCAGATTCGAGCACATGGAGACCGCTGGCGGGAAGACGACTGTACGTTCTGCCAATGCATCAATGGTGAGCCACACTGCGTGGCCACCGCTTGTGGA…	2082	2886	805	TTCCCAACGGATGCTCAGAATGGCCGACCCAGACTCAAGATACAGTGGATTCTACAGCATGCAGAAACAGAACAATCTACAGGCAGACAATTTCTACCAAACAGTGTGAAGAATTCAAACATTGCCCAAGAGTCTATACAAGCTAAAGAAACTAGACAGAACGAAGGAGAGAGACAGTAACATAACTAGAATTGTGCACTTGGCTAATGGATTGTATTGGATTTGTGAATTCTCATGTACAACTCTTGAGACCTTTCTGGGATGAGCGCTGTCTCCTGCAATGTGCCAGATCAAGCATTCCCACTTCACCTTGCGATAACTGACCAAGTGTTTTCTTAGAACCAAAGTTTCACACACAAAAAAACTTGTTGAACATGTATCTGCTTGTATTCTAGCAGT…	TGCACTTGGCTAATGGATTG	TGTCGCAGATTTCAGAGTGG	TGCACTTGGCTAATGGATTGTATTGGATTTGTGAATTCTCATGTACAACTCTTGAGACCTTTCTGGGATGAGCGCTGTCTCCTGCAATGTGCCAGATCAAGCATTCCCACTTCACCTTGCGATAACTGACCAAGTGTTTTCTTAGAACCAAAGTTTCACACACAAAAAAACTTGTTGAACATGTATCTGCTTGTATTCTAGCAGTGTAGAGATTTCTTTAGGATGGGGGTTAAGCAGGTCTGGAGACATGCAAGGGGTGGGAGAATAAAATTGACTCGTAGTAGGTAAGTGAACCTGCTTGGATTAAGGCGTGCAAGAAACAAAGGAAGGACTGATATCAAAAAATTGACAAGCACTAATCAGACCGTGGCTTTTTCTGACCACTCTGAAATCTGCGACA	400
comp295448_c0_seq1	cxadr	GCGCAGTTAGTGCCAGAAAACATAAAAAGAGACGAATCAAGACACACCAAACCAATAAATAAAGGCCAAAGAAAGAAATTAAATTATTTTATTCAAAAGTACAGAAAGTTCTTAAAAAAACAAAGTTTTCCAGCAGCATTCTACAAACTCTAAAATAGGTCACGCATTTGAACTTTTTTTCCTGTCACCAATTTTAAACAGATAATGCAATCAAATTTAGCACTGAACGTTTCATGTTTTCTGTAATTGCTCGAAACAATTGGATTTAAAAAAACACGCACCTGGTTTTTAAAACCAAGATGCACTTTGTTTCGTTACAGAAAAACAGACAGTTCTCAATCCCTCCAAAACAAATTTTAGTCTCAATCACATAAAATAGCGCTTCACACCACATTACAA…	100	5000	4901	TACAGAAAGTTCTTAAAAAAACAAAGTTTTCCAGCAGCATTCTACAAACTCTAAAATAGGTCACGCATTTGAACTTTTTTTCCTGTCACCAATTTTAAACAGATAATGCAATCAAATTTAGCACTGAACGTTTCATGTTTTCTGTAATTGCTCGAAACAATTGGATTTAAAAAAACACGCACCTGGTTTTTAAAACCAAGATGCACTTTGTTTCGTTACAGAAAAACAGACAGTTCTCAATCCCTCCAAAACAAATTTTAGTCTCAATCACATAAAATAGCGCTTCACACCACATTACAACCGCAGGAATGTATTTTCCTGTTTTTGGTACATAGGAAGCAAAAACAGAGCTGCTTTGCATCACTTACTTAATATACCAACACTATCATTTTCAATTTT…	GGAAGCACTGGAACAAGCTC	GTGCTCAGCCCGTTGTTAGT	GGAAGCACTGGAACAAGCTCCCAAATGATCAATCTCTGAATATATAATTCAGGTTGGAGGCAATCGCCAAGAGTAAGTCAGCAAGCGGCACTGTCGCTGTGTAAAGCGACTGAAATGTCATCTAACTCTGCTAATGGCACTGTTTTTCTATATCATTAAAATTGTGATTTTCCCAACAAGTAAATACTGCAGTAGCCAAATGTAACGTTTAGTTTTGTAACAGAAAGGTAGCAAAGCAGCAGAGACCATTTAAAATGCACTCCTGCAGGTCATGACGTTTTCGAAGAATACCAGTTAATGTCAAAGTGTGGTTCAAACACCAAGAAAAACAGGTTTTAGAAAGAACACAAATGAAGAATATGCAGTACAGGTGCCATATAACTAACAACGGGCTGAGCAC	400
comp295408_c0_seq1	dbf4	CCATAAATTACAAATGCAAAAGACAAATGCCAGAGTATTTTATTCCTCTTAATTAGAGGCAAGCATAGGTTTATACTTTGATAAAAACCATTGCAATAAAAACAAAAAATACTTAAACCACTTTACATATTTACAGTAAAATAATACAACCCACATGGGTTGGTTTTTAAAAACAAAATTAAGATTTGTTATAAGCATAAAAAATATAAAAAGAGCATATAATGCATTTAAACAGTGACTAAGGATTAACGCATTCTTGATTTTTCATGGGACCGTTTGGAGAACATGGGCCTTCCTGTCCTGACAAGTTCACAAACCCAAAAAATTCTGACTGTGTTTCACTTGTATAAAACGCCTTCAATAAACTTTCCGTATTAGTACTATGTTCTTCACAAGAAC…	100	2950	2851	AAACAAAAAATACTTAAACCACTTTACATATTTACAGTAAAATAATACAACCCACATGGGTTGGTTTTTAAAAACAAAATTAAGATTTGTTATAAGCATAAAAAATATAAAAAGAGCATATAATGCATTTAAACAGTGACTAAGGATTAACGCATTCTTGATTTTTCATGGGACCGTTTGGAGAACATGGGCCTTCCTGTCCTGACAAGTTCACAAACCCAAAAAATTCTGACTGTGTTTCACTTGTATAAAACGCCTTCAATAAACTTTCCGTATTAGTACTATGTTCTTCACAAGAACTGGTTAGACAATTTGCAACTTCTTTTTCAGTGTAGCTTGTGCAGTCCAAAGAATTGGAATGAGGTTCACTTGTCTGAAAATTAGAAGATTCTAAAAAAC…	CCGGCTTCACTGGTCTTAAA	GCTTCTCCACGTTTCTCCTG	CCGGCTTCACTGGTCTTAAACAACTCTAGCCAGTGTTCTATAGAAAAACCTAAGGTACTATAGTCTTTTTGTTGCGCAGACATATCATTGGCAAGCTGACAACAAAAATCAACATTATGTATTTGATATTTTCTTTTAGTCCTTCCTGAAGACATTCTCACCTTCCTAAGCACTTTTCCAGGAGACATGTTATCAGTACTAATGTCAAATATGTGCTCCTTTCCAGTAAAATTGTGTGGGAGGAGTCCGGTTTCTTGATTTGTGCAACCATCACCCGATGGATAATTATTCAACAGAAAACAATGAGTAATTGCACCTTTTGAATCGGAAACCAAAGCTTTTAAACTTGTTGTTCTGAAAATAAATAGTTCATCTGTTACAGGAGAAACGTGGAGAAGC	399
comp292276_c0_seq4	dcaf	ATTTGTTTATAAGTCATAACCCATTTGTTTATAAGTTATAACCATTTGTGATAAGGGTTCTACCACCGGTTTTAGTACCCTTTACAGGCATTTTGTAAGTAGTTCGTAAACAGTTACACTAAACAGAAAATAAAACATGTTCAGATGCAGAATGCAGATTTCTTTCCAAGTATTTTCGCTTTTACATCGATTTGGGAAAGAGCAGCGACTTTACAGAGGTTAAGCACTTCAAGCCAAAGACCTAAAAAGGTTTTAGAGGACATAACGACAAGCCAAAGTGTAAGTCCAGCAATCTTTCTTTGGAATAAGTGGTGGCTGAAATAGCTTGCTTGATGCTCTTAGCACAAGACGTTTCCCATCAGAAAGCAGAAACCAATGAATCCCTTCACCACAGCAGCT…	151	1045	895	AATGCAGATTTCTTTCCAAGTATTTTCGCTTTTACATCGATTTGGGAAAGAGCAGCGACTTTACAGAGGTTAAGCACTTCAAGCCAAAGACCTAAAAAGGTTTTAGAGGACATAACGACAAGCCAAAGTGTAAGTCCAGCAATCTTTCTTTGGAATAAGTGGTGGCTGAAATAGCTTGCTTGATGCTCTTAGCACAAGACGTTTCCCATCAGAAAGCAGAAACCAATGAATCCCTTCACCACAGCAGCTAGTCTAAAAACAACAGTCAAACTTTGGGATTTGGGGAGGCTCACGGGAGCGTGAGGAAGAACAAAACTACTCAACATATTAGCCAATCAAATATTGTAGGTACAGGTCTTAAAGGCCAAACGCTCTTACCTGGGAAAATGTAGTAGAAAA…	CGCTCTTACCTGGGAAAATG	TGGAAGGAAGGAGACTCCAA	CGCTCTTACCTGGGAAAATGTAGTAGAAAAATAACATGTACCTCTCACACACTCATACCCATGCTCTCTCCATTCCAACCTCTCCCCAAAAAGTTAAATGCCTTAGGAAATTCAGACCCAAAGGCTAAAGTAAGCGTGAAGCGTATTCAGTGTCTTCGATTTTATGTATATATTTACTATTTTTTGTAATCATTGTTCTTTTTTTCCTGTCATCCTGTTCATCTTCTCTTTGCAAAAGCAAAAAGTCCAAAGTGCAATATTGCCGAACAAAAAAGCCGCCCTGGAGAACATGGTGGGAGGAGGATGTCATCTTTTACCCCATTTTCGTTTCTTTAGATTTTTTTCAATAAAAAGCTGAAAATATTTTAAATGTTAGCACAAAACTTTGGAGTCTCCTTC…	405
comp292680_c1_seq1	ddx17	TTTCAGACAAGTATTTTATTCATATCTACAAAGAAAAAATATAGTATAAAAAGGGATCATTTACATTTGGATTTTTTTTAAAGGGGGGGGGGGAAGGGGGACGGACGGACGCAAAGAAGCAACCGGACATACTTTTTTTCCAGTACAAAAGAACAGTTCAAGTATTGACTGATTCACAAGTTGAAATGCTTGTTCCAGGAAAACAATGCTGGCCAACAGATGTGGAAATAAAGTGTATTACTCATTTGGGATAATAATTTGCCAAATGCACGACCTGCTACATTAACTACTGAGACCAATTAAATTACCTGGGGCTGCTCATTCAGCAAGAAGTTTGTTAAAACATTAAGATTCAACCCAATAGAAGACTTGCTACTAAGCAACAACTTTGTTAATTTG…	100	1090	991	GACGGACGGACGCAAAGAAGCAACCGGACATACTTTTTTTCCAGTACAAAAGAACAGTTCAAGTATTGACTGATTCACAAGTTGAAATGCTTGTTCCAGGAAAACAATGCTGGCCAACAGATGTGGAAATAAAGTGTATTACTCATTTGGGATAATAATTTGCCAAATGCACGACCTGCTACATTAACTACTGAGACCAATTAAATTACCTGGGGCTGCTCATTCAGCAAGAAGTTTGTTAAAACATTAAGATTCAACCCAATAGAAGACTTGCTACTAAGCAACAACTTTGTTAATTTGTTCCACTTGCAAATAAAAACTCAGCCAAAAAACCTGTAAAAACAAGTCATCCAACTGGTAAGAAGGGTAGAATAGTATATTTTAACAGAAACCCCCCCC…	ATCAGACCCTTCCCAACTCC	TCCTGCACGCAAATGAATTA	ATCAGACCCTTCCCAACTCCCATTAAGTTAAACGCCGCAACAATGCCTTTTTAATGTGCTGTAGAACTTTAGTCTTCCTAGATGTAGCCATGTAGGCTACAACTGGCTCGAATGCTCCCTCAGATTCCCTGTATTAACACCATAAGAGGGATTCACATGCTTGAAACTACACTAGGAAAGGGACAGTTAAGGGAAACAAAAAGGACTACCTACCTTGGCCTGGGGAAAAAAAAATAAAGTAAAAAAAAAAAAAAGGGTTGGAGAAATTCTATCTCAACATCTGCTTGCCCTACCAGGGTTCCATAGAAAGCACAAAAATGACAAATTATTTTAAAAGGGTAATAGACATTGCACGGCAAGGGACAACCTTCACTTAACTAATTCATTTGCGTGCAGGA	398
comp291487_c0_seq1	dgcr2	CAGTGTTTGGGCTGTAGAGGAGGCCGCGCCCGGCGCCATCTTGTTTTCTGGGCCGGAGAAGGCAGCTGTCCCTGGCTCAACTGGGCCCGCCCCCTGCGCACCGAGGACGGACTGCCTAGGCCAAACAAGCCTTTGCCCGTAAGGGCCCGGTACTATGCTGTCGTGAAACCGGAACGTGTGTGCTTAGCGACCGCCGGACAGAGCAAAGCCAGGGGGCGCAGGGGGCTTAGACCCACTGCAGGTCCCCAAGAGGCCGGGCCCTGGCGCTGCGCGAGGCCCCCTCCCGCCGGCGGAACACCTCGAGGAGCCCCCTCCTGCGCGGCGGGAGGATGCGCGGAGGATAAATGGTGGCCCCGGCGGACAGCGGCGCCTTCCTGCTCCTCCTGCTGCTGGTGCTGA…	2040	6090	4051	TCTCTGAATACTGTTGTGTAGAGAAGGCAGGAAATGAGGACGAAGCCGAACACTAGATTGAGCTGCGGGTGAAAATAAACTAAGCAGTTATTTGCACACTACTGTACAGATGGCGAGACAGAGCGGAACACGAACTAGTGGGCTGGACCATTACAGAGGAAGCACCACTTTGTATTTCAGAACGTTCTATTTTACGTCATAGTTTAGAATTTCCTCTTTTGTGTTTTTTTAAATTTTATTTTGTGGGGTGGCAATTGTGAACAAAAGTTTCTAGGTCCTTGGGACTAAGAGTTGGGGGCGAGATGGCAAGTAAGTTCAAGCTTGTGGCAACATCAAGTTTGCTGTGATCATTTGGGTTAATTAGCAGATTTTCTATTCTGCATGAAAGTGTTTTGTGTT…	GTTGGACCTCCTTTTCACCA	CAGAACATGGACTCGCTTCA	GTTGGACCTCCTTTTCACCATACCATATCTGTAGAAGGAAACCCTCTTAAAAGTTTCTATTTTCCTGAGATACTGAAGTGAACTGCAACACAGTTGACCTGGCCTTTTTCACAAGCTCTAGTATAGTTTTTTTACAATATCGCTAGTTCATTGTGATCGATGACTAGATCACAGCTTTGGTTCTATGTCTGATGATGATAGAAATATGGTGTTTTTTTTGCACCATATAGACGGTGATTTTACACGGTATTTGATTCTTTTTCTGTTTTTGGTTCTAATAGTGCGACTAATATCCTTAAAAGAAGTGTCTGTTCACCTTTCATGTGTGCTTCGCCTTGTACTAGTGCATATCTGATGCCAGCTGGCAAATACCACAGGACTGAAGCGAGTCCATGTTCTG	400
comp296144_c2_seq1	dhx	GTCCTATGATGGAAAGGTATGCGACCTGAGTGACGTCCAGTTGCTAAAATATTTTCAAGCATTTCATCCATCATCTTAGTGTTTGAATTTCCCCACGCAGCCCAAATACTGAGCATATACAAAGAAAGTAATTGTTTGTAGCTCATGGCATAATTTAGGGACAAGGCTGTGCAATCCTGGCCTGCTCTGTGGATGGTGATAAAAGTGTTAACTGTTGAGATAAGCCGGAGTAATCTCGACAATTTACTTAATTTTGTTTTTTACTTGGATATTTTTGAGGATCATTTACATGGTGATTATGTATACTCTGGTGTGGCTCCATTCTGGTGGACCTACATTGGGCATCTCTTGATTTAACCTTTTCAGTTTACTTATGCTGGTGTCAATTTTAAGATATGA…	229	2465	2237	AGTAATCTCGACAATTTACTTAATTTTGTTTTTTACTTGGATATTTTTGAGGATCATTTACATGGTGATTATGTATACTCTGGTGTGGCTCCATTCTGGTGGACCTACATTGGGCATCTCTTGATTTAACCTTTTCAGTTTACTTATGCTGGTGTCAATTTTAAGATATGACTTGGGACCACCAAACCACATGTTTATTCTGCTGTCAAAGATAGTTATGGTTCTCAGCCATTTGAGCCCAGAGTGCAAATGGGAATTATGAAGAGAAAAACAGGCTAATTAAGAACGCAATTTAGCCTTTGAGTTTTATTTTGTGCCCATTAAGTATCAGAGGAGCCATCACGAGAAAGCAATGAGGAGAGGAAATAGCTACACCAAAATGCAGGCGGAAGGTCTGTT…	GGACGCAAAAAGAACACTCC	ATTGGGCTGGCAAATTACTG	GGACGCAAAAAGAACACTCCATTTAGAATTCCTGGGTCTAGAACAGAAGTTTAACATCGATGAGGAACAGTGAATTCTTACATAAACACGGGATTATTAGATACCATGCTAGCTCCATGCACATCAAACCCTGCGGGGAAAACCGAAGAGAACATGCAAAGTCTGTGGGATCAAAGTAGATGGGTCTATGAACACACTGAAAAGTCTGGCAGTCACCATCTGGTGTCAATTTCAGATATTCCATAAAAAGAGGTAGCATTCTACTTTTAATCTTATAACATCACATAAAAACATTAAAGTAGATTTCCCTAACAGTACTCTAACTAAAATGAAGTACTGGAGTTGCATTCAAGAAAGAAATCCAACAATGCTGTCTGGCAGTAATTTGCCAGCCCAAT	398
comp294910_c4_seq8	dlgap	GCCGGCACCATCCTTCTAACCTTACGGGCACTGGTTCTTGAAACTTCTACAGGCAGAGACCGAAAGGTTAGAAGGATGGTGCCGGCAAATGGACAAGGAAAGCAAAGAGAACAATCTGTGCGAAGAAGTGGTCGGGAAGGTGCTCAGTGCTGTTGGCAGTGCCCAGCTGCTCGTTTCTCAGAAGTTTCAGCAGTTTCGAGGCCTTTGTGAGCAGAACTTGAATCCCAACGCAAACCCTCGACCAACTGCCCAAGACCTGGCTGGATTCTGGGACCTCCTGCAGCTTTCCATTGAGGACATCAGCATGAAGTTTGATGAACTCTACCAACTCAAGTCCAACAACTGGCAGCTAGCAGAAACGCCGGAAAAAAAGGAAGTGAAGAGACCACCCCCGCCCGT…	407	1120	714	AAGCCGGCCAAGCCCAAAGCACCTCTCAACCGAGACAAAGCCTCCGACTCTGTGGACAAACAACGCCAGGAGGCCCGTAAACGACTGATGGCTGCAAAACGGGCCGCCTCGGTGCGACAGAACTCTGCCACAGAGAGTGCGGACAGCATTGAGATCTATGTACCTGAGGCGCAGACTCGACTTTGAGCTCTGGGGAGAAAACACAATAAAGAAATAAACATTAAGCAAAGATGATTAAAAGCAAATCAACAGAAAACCAACATGTAGTTCTCTATAAACGCTAGTGTGATTTATTCACGTGACTGCAGGCCAGGTGGAGCGAGAGGCCGGTACTCCAATATTGTTATTTTTATCAGCTTTAAATAATGAAGATTAGGAAAAGAAGCAAACTACAACTGC…	AGCTCTGGGGAGAAAACACA	CACGGAACCCAAACAAGAGT	AGCTCTGGGGAGAAAACACAATAAAGAAATAAACATTAAGCAAAGATGATTAAAAGCAAATCAACAGAAAACCAACATGTAGTTCTCTATAAACGCTAGTGTGATTTATTCACGTGACTGCAGGCCAGGTGGAGCGAGAGGCCGGTACTCCAATATTGTTATTTTTATCAGCTTTAAATAATGAAGATTAGGAAAAGAAGCAAACTACAACTGCCCCAAGCCCTGCTACCTTGCTTGTCAGGGCTCTAATGTGGTCTTCCGAACTGGATGGAAACTCCTTGGATTACCTCCCCAACTCCCCTTTTACTCATTCCCACCCATTCTTTCTATGCTGGTTCCAAGCTCAAAAGTTGGTAAAATGTTATTCAGGCTAAAATCAGAAACTCTTGTTTGGGTTCC…	402
comp296206_c1_seq8	dnaj	CGCTCTTCCGATCTGCGGACATGTCCAACTTCTTTTCAGTGGTAATTCCGAGGTACCTGGCATTGGAGCAAGGAGGTTATTAGTGTGTCGTTCTTCAGAAAGTTTATTGACCTCATAGTCTTTGTCACCCATCGGTGTGGGGAGTATGTGGAATCTGGTGGCATTCTTCTGTACACATTTTGCAAGCTACAAACATGTGACCTGGTCTCTGTAAAATCCTCCCTGCAAAATTCAGCCCAGGTTCTGGGGCAGCGGACAAGGAGCCTCTCTGTGAGACTTAAGCAGTGGGGCTGCTCATGGGGTATGCTGGCTTTTCGTCTTTTGAAGATGCTCTGTGCCCTGCTCTTTCTGGTACTTATGCTCTTTATTGGCTGCCTCCGGCTCTGCTGGAGACCCACC…	1509	4126	2618	GTCAACAAGTCTGTGACAGTATAACATTTGGACACATGCACTATCCCTGAAGTGAACCCCACAAATAGAAGCTGGCTTTCCAGCTGCATGACCGTCAAGGCAGTGGGTCAATCTGGATGTCTGTCATTGTAAGTGGGTTGGCTCTGGAAGTTTTCTTTTTCCCTCACTTGCTATTTTAAAGAGAAATAATGTGCTATTTGAAGGATTATTAAATCAGTTACTTCTAGTTTTAAAGAACAACCTCCTTCTATCCATACCAAAGAATTTTACAGTGTGGCTCGGTTTGTGGGGTGGGGGTGAGGATATAGACCGTGTGGAGATCAGAAAGTGAGGGCTCTCGGATCTGCAGAAGTCATATTGAGTGAGTGACCAGTTTCAGGATCTCTCCTGCATCGCATC…	TGCACCAAGCAGAAGCTTTA	GTGCCAGCAGATACAGCTCA	TGCACCAAGCAGAAGCTTTAAATGCTTCCTATTTTTGGGAGTTGTTCTATTTAAACAGGCTCTTCTAAAAGTAAATCGGTGTTTGAGTTAGTGATTTAGTCTCTTTTAAGCAAAGAGAGCTGTATGAGTACTGTAAGCCTGTTAGATGCAGGCCACTTTCAGGCACGGCTCATGGTTGTTACGGAGCAGCATCATGCTAGCAAAAGAGGGCAATGAGTGTTGGAGCAGTATCCCATAATATATAAAGGAATGCTGTGAGCAGACTTACTGTTTCTCCCAAGTAATTCCTTCAGAAGGGAGATACTTGATCTGGCAGTCCTTAACACCTTGCATGCATTTACCCTCCCTGTTGTTTCCATGCCTCTTGTTGGCCTGGGGTTGAGCTGTATCTGCTGGCAC	399
comp296206_c1_seq4	dnajc14	AGTCCCGCTTCCCTTTCGCAAATGTCCTAATATTCACTCGTAAGATAGAAAAATTGCCTCTTTCCCTCACTCTGTTACAGTTACGCCAACATCTTCAGCCCATTGCAAAAAATATGCCGCCTAAAGGTCGAGGAGGGAAGAGCCTTCCAGCTCCCGCGGATGACGGATCCAAGGAGACCAGGGGTTCTGGACGGAAGCGTAAAGGTGAAGCTGCTAGTCATGTGCAAGCAAAGAAAAGCCCTGTTCTTGAAGAGGAAGAAAGTGCCAACCCTCAAGAACTCCGCTGGGAATGGCAGGGAGACGGCGATGTTTGGTACTTGTACTCACAAGAATTGAACAACGAGGGAGGCGGAAGTGCTGCCACTGAGGCTCAGGTGTAGGGCCTGGAGCCCCGAGAGC…	2760	6300	3541	TGCTCCAAGCCCAGCTAAGCCAGACAGTGTGCCGAAAACAGAGGCTAAACCGAAAAAGAGGAAGAAAGTCAGACGACCTTTTCAAAGATAGACGTCAACAAGTCTGTGACAGTATAACATTTGGACACATGCACTATCCCTGAAGTGAACCCCACAAATAGAAGCTGGCTTTCCAGCTGCATGACCGTCAAGGCAGTGGGTCAATCTGGATGTCTGTCATTGTAAGTGGGTTGGCTCTGGAAGTTTTCTTTTTCCCTCACTTGCTATTTTAAAGAGAAATAATGTGCTATTTGAAGGATTATTAAATCAGTTACTTCTAGTTTTAAAGAACAACCTCCTTCTATCCATACCAAAGAATTTTACAGTGTGGCTCGGTTTGTGGGGTGGGGGTGAGGATAT…	TTGGGATTCTGGCTTTTCAG	CCAACACTCATTGCCCTCTT	TTGGGATTCTGGCTTTTCAGACTGCTGGAATTGCCACCAATTGATACTTTATGATAAGTCACTTGGTGGTTGCATACCCTCTGCTAAACACCAGAACAGCACAAATAAATATAAAAGCCTTTCCAGTTCCTTTAGCTGAATCAAAGTTGATGCTCTGTTTTATTAAGAATCATGGGGCGGAAGGGACGCATGATGGCTGCACCAAGCAGAAGCTTTAAATGCTTCCTATTTTTGGGCTCTTCTAAAAGTAAATCGGTGTTTGAGTTAGTGATTTAGTCTCTTTTAAGCAAAGAGAGCTGTATGAGTACTGTAAGCCTGTTAGATGCAGGCCACTTTCAGGCACGGCTCATGGTTGTTACGGAGCAGCATCATGCTAGCAAAAGAGGGCAATGAGTGTTGG	400
comp295805_c1_seq1	dox	CGGGCACTTAGAAAAGTTGTGTAGTGCTCTTGAAGGATTTGCGGATCTCACATCTGAGACAACAAAGCAAAAATTAAAAAAGGAAACACAAACAAAGAAAGATAGATGCCAGCCTGTGACAACTACAGTTACCAATGTAGTGCGTTGGTGTTTGCAGAAGTGCATCACTTCAGGAGATGAGGTGACGCGGTCTCCAAAAGGTGAGGTTCTGCCCACTCCCCTCCAAAATACAAAGGCCACTTATCCAGCATTGATCTCTGGAATCCAGATCACAAGTCATTTCAAGTCTTGGATTCTCAGAGTTAGTCCAAACTTGTGCAATCAATATATTTTGGAATCAATAAGTTAAGAGCTTTTCTGATCTTGCTCCAGTTGTCTTTGCGCTGAGTTGCTGTGGTT…	94	731	638	AAAGAAAGATAGATGCCAGCCTGTGACAACTACAGTTACCAATGTAGTGCGTTGGTGTTTGCAGAAGTGCATCACTTCAGGAGATGAGGTGACGCGGTCTCCAAAAGGTGAGGTTCTGCCCACTCCCCTCCAAAATACAAAGGCCACTTATCCAGCATTGATCTCTGGAATCCAGATCACAAGTCATTTCAAGTCTTGGATTCTCAGAGTTAGTCCAAACTTGTGCAATCAATATATTTTGGAATCAATAAGTTAAGAGCTTTTCTGATCTTGCTCCAGTTGTCTTTGCGCTGAGTTGCTGTGGTTCACTGTACCATTAGTAGGCGATACCTTGTGGTTTCAACAACGTGCCATGAGGCAAAAGAAATTTGTTCCACGAAATCTCGAGTGCTGTTCTAC…	CGTTGGTGTTTGCAGAAGTG	GTGGCCTTGAAGCAGTCTTT	CGTTGGTGTTTGCAGAAGTGCATCACTTCAGGAGATGAGGTGACGCGGTCTCCAAAAGGTGAGGTTCTGCCCACTCCCCTCCAAAATACAAAGGCCACTTATCCAGCATTGATCTCTGGAATCCAGATCACAAGTCATTTCAAGTCTTGGATTCTCAGAGTTAGTCCAAACTTGTGCAATCAATATATTTTGGAATCAATAAGTTAAGAGCTTTTCTGATCTTGCTCCAGTTGTCTTTGCGCTGAGTTGCTGTGGTTCACTGTACCATTAGTAGGCGATACCTTGTGGTTTCAACAACGTGCCATGAGGCAAAAGAAATTTGTTCCACGAAATCTCGAGTGCTGTTCTACAGTCACGCAAGGACTACTGTGTTAAGCTGAAAGACTGCTTCAAGGCCAC	399
comp296332_c0_seq3	edc4	GTCCCCGAATAGGAATCCAGGTGCAAATGGATCTGCCATGGTTCGGGTCTTGAGTGTCACCACAGCTGAGCGAATCTTGCTGAAAGGTATCATGGGCAGCGTGACAGACTTGGCCTTTGCTCACCTCAACTCTAGCCTGCTGGCCTGCCTCGATGAAGTCGGTAACCTCTTTGTATGGCACCTGAGTATGGAGAATGGAAAAATACAAGACGAGATATGGACTAATATAAAAAGACCAGACAGCACACCACTAAACAACTTCCGTAGAATAATATGGTGTCCGTACATCCAAGAGGAGAACGAAGACAGTTCCCAGGAAGAAGCTAACCAGACTCTGGCCTTGCTGCACGAGGATAGGGCTGAGGTTTGGGACCTAGACATTGTACGGAATAACCACAG…	3750	5000	1251	ACCCGCTGAAAAGGCATGCCCGGCGCCTCATGTTGATGGTGCAAGGCCTGGTCCCCTCACCGTGAGTGAGCATCTCTAGCAGATACACCAATCCATAAGCTTTCCCTTTGCTAAGGGAGACAGCCTCCTACTCTAAAGGCAGCACTGTAGTTACTAAGGGTTTGCTACAGGAGGGAGGGTGCTCGCGCTAGATTATAAAAAGGAATCAACTGTAAGAAAATTTAAGTTAAGACGAAACATATTTTAATAAACAGCCTCATTTAAGGATGCAGTGATATTAAAACTTGCCCCTCCTTCCTACATGAGACCTTTGGCCTGTATTTGTGCCCTTCTCCTGACATCTGTGTGACACATGTGGTGTTTTATTGTTCAGGAGGGCACTGGTCATCGTCTGCCTTG…	CTCATGTTGATGGTGCAAGG	CCGACAGAGGTACACCATCC	CTCATGTTGATGGTGCAAGGCCTGGTCCCCTCACCGTGAGTGAGCATCTCTAGCAGATACACCAATCCATAAGCTTTCCCTTTGCTAAGGGAGACAGCCTCCTACTCTAAAGGCAGCACTGTAGTTACTAAGGGTTTGCTACAGGAGGGAGGGTGCTCGCGCTAGATTATAAAAAGGAATCAACTGTAAGAAAATTTAAGTTAAGACGAAACATATTTTAATAAACAGCCTCATTTAAGGATGCAGTGATATTAAAACTTGCCCCTCCTTCCTACATGAGACCTTTGGCCTGTATTTGTGCCCTTCTCCTGACATCTGTGTGACACATGTGGTGTTTTATTGTTCAGGAGGGCACTGGTCATCGTCTGCCTTGGGATTGGGATGGTGTACCTCTGTCGG	399
comp295738_c0_seq1	eif4ebp2	TTTTTAATACTCTAGAACCTTTATTGATCGCATAGGTAACAGCAACCATTGGCAAGAGATTGATCTAGACACCTGCCTGTTTCCATGTAATTTGTTTAGTCACTGTCCAGAGTGTGGAGAACATTCAAAAGTATGCTTGTACTAAATCACGTTTAGAATGAACATTGAGAGTGGAAATCAAATAAGATTTTTAAAACTCCAATACCCAGTGAGGGGTAGGACTGCAATGGGCTGAGGACAGGGCTGCTATATATAGAATGTGGAAAGGTATGGAAAATGTAGAATGGGATGTTATATTAGGTCTGGGGCAGTATGAGACAACGTATGGCCTCTTTCATATCAGTCGGTATAAGAAAATGGACCATAGTTTGATCCTGTTCATTGAAAACACACTGGTTC…	100	5625	5526	TCACTGTCCAGAGTGTGGAGAACATTCAAAAGTATGCTTGTACTAAATCACGTTTAGAATGAACATTGAGAGTGGAAATCAAATAAGATTTTTAAAACTCCAATACCCAGTGAGGGGTAGGACTGCAATGGGCTGAGGACAGGGCTGCTATATATAGAATGTGGAAAGGTATGGAAAATGTAGAATGGGATGTTATATTAGGTCTGGGGCAGTATGAGACAACGTATGGCCTCTTTCATATCAGTCGGTATAAGAAAATGGACCATAGTTTGATCCTGTTCATTGAAAACACACTGGTTCACTTCTATTTTCAGATTTTAAACATATGAAAACTATATTTAATTATCTTTCTGAACATTTTTAACTAAGGCTCGCTACAGTCATCAGACATGTACAGTA…	ACATTCCCTAGCCAATCACG	TGAGCTTGGACAGCTTGCTA	ACATTCCCTAGCCAATCACGTCCTTAATTTAAGGCTCAAAACATTTCTGAAATGAAAGCAGCAACATAACTCCTATCAGTCACCGAGACTGTTCAATAATTTGGGGCGATTGGTACACAAACTGTACACCGAGGATTCCGGAGTAAACAGGTTTAAAAAACGTGACCCCAACATGGTTCTGCAGAGGAAGCCCGAGTCCGCTGAAAACTGGTAGACAAGTAGCCAACATCTATATTCCATGTTGAGGGGTGAAGGGGTGTGAACACCCTTAACTGATCAGCAAATCATCCTCAATGTGTACAAATGCTCCCTTTCAAAAAAGTATAAGTAATAAAGCACAATGTTTTACTATTGTGAGGCAACTCGAATACATACGGAGTTTAGCAAGCTGTCCAAGCT…	401
comp287249_c1_seq1	fam178_	TTTCATTGGAAGCATTAAGTTTATATCCTCTTCTGGACTTTGTACCAGATTAGTCTTTAGAGACTACTGTGTGACTATGTACATCATAAAAGGAATATCTTTCATGGTTTGGACTGTTTGTGGAACACAGTACTGTCACGCACACGTTATCTCTTTACATTCTGTTACTCTCTTTAAACGTTTGGAGAACCATAGCATATGCACAAGTTAATTTGCATACTGTTCAGGCAAAATGAGATTTGAAATTTACAAGGTGTATATGTGGTGTTGTTTCTTTACAGAAAAGTCCCTAATACGATCTGTGGCAATTTGCATGTGTGTATGAAACCAGGTAACTGATGCTAAGCTATAGTGGATTATTCAGGCGAGAAAATATGGGAATAAAACCTGCATGAGTTC…	101	858	758	TTCATGGTTTGGACTGTTTGTGGAACACAGTACTGTCACGCACACGTTATCTCTTTACATTCTGTTACTCTCTTTAAACGTTTGGAGAACCATAGCATATGCACAAGTTAATTTGCATACTGTTCAGGCAAAATGAGATTTGAAATTTACAAGGTGTATATGTGGTGTTGTTTCTTTACAGAAAAGTCCCTAATACGATCTGTGGCAATTTGCATGTGTGTATGAAACCAGGTAACTGATGCTAAGCTATAGTGGATTATTCAGGCGAGAAAATATGGGAATAAAACCTGCATGAGTTCTCAGTAGTTTTGTTATTTAAAATTTTCTGTTGAACTTTTCTGTATAGCATTGCATGATTTTGGGCGGTTAGCTGCTAATTGTCGAATGCCATTTTCTAAT…	TGGCAATTTGCATGTGTGTA	CACACAATTTTGCAGGCATT	TGGCAATTTGCATGTGTGTATGAAACCAGGTAACTGATGCTAAGCTATAGTGGATTATTCAGGCGAGAAAATATGGGAATAAAACCTGCATGAGTTCTCAGTAGTTTTGTTATTTAAAATTTTCTGTTGAACTTTTCTGTATAGCATTGCATGATTTTGGGCGGTTAGCTGCTAATTGTCGAATGCCATTTTCTAATTGGTCAGAATTGTAAAATGGATGCTTGATTTGTTACCCAAAACATTTTCAAAGGAAAATAGTCATACAGTTGGCAGCAGAAAGAGGAAAAAATGTGTATTTTTCTGCAGAGGCATACAGATCACAAGGCGGGGAGATATCCTGCTGCCTCCATTTAAAAATTACTTTGCATTGACAGAAGAACTCGTTAAATGCCTGCAAAA…	406
comp295287_c0_seq10	fam2	CTTGTGGACTTTTGTCTTGAAGTGAGATTTCATGCTCGTCTTACCCTATTGATAATGACTTGAGGGTTAGACCTACTGACGTTACTGAGAACACTGTACGCATGCACGAAGAACAAAGAGCTGACAGCATATGCAGCTTTGATGGCTCTAGCCCCTGTCCCAGCACGCCAATTGAACATCCATATCATAGACAGTATTCCAACCCAACCAGTTGTGATATGGAAATAGGTTGGAAGCTTATTCCAATTACAGGTATGAAATCTTCAGAAGACATGGTTTATTTACCGCCTGCAGACGTCCTTCCTAATGATCCACGGATAATGACAAGACTTCGGTGCATCGATCCTGACTTTCCTTACTCTCCTGTTTTGGATCTGCAAACAATTAGCGAAAGTAAAT…	2064	3062	999	CTTTAAGATTTGCATTCTTATTAGGAATCTTTTTTGCATATAGTTCCTCTAGGAAACGACGAGAAAGATGAAGAAGACATGTCTTTGGATTCGGGTGACGAAACACCTCAAATTGAGGTTTGCAGCAAGCCTCCCACAAATGAAGCACTGGCATCAGAGAGCAGTCACACTTACAGAACAGATATGAGACTAACTTCTGAAAATGAACATCCACTAACCTCAAAGACAAATAGTGGTTTGATAAAAACTGGCCCTCCTAACAATTCAGAGGAGTTGAAATCTGTTACCTCCTTCTTTGGCAACAGTGCAAAGCACACAGCTGTTCCAGAGCAGGTTCCAAGCAGCAGTGTCCAGGAACGTCCATTTAATGTTCTCACTCATCAGACTTTTTTTTGTGAA…	TGGCATCAGAGAGCAGTCAC	GTTTGGAACCTGACCTGGAA	TGGCATCAGAGAGCAGTCACACTTACAGAACAGATATGAGACTAACTTCTGAAAATGAACATCCACTAACCTCAAAGACAAATAGTGGTTTGATAAAAACTGGCCCTCCTAACAATTCAGAGGAGTTGAAATCTGTTACCTCCTTCTTTGGCAACAGTGCAAAGCACACAGCTGTTCCAGAGCAGGTTCCAAGCAGCAGTGTCCAGGAACGTCCATTTAATGTTCTCACTCATCAGACTTTTTTTTGTGAACATCATATCCTATGACAGCTAGCCAGAACAACCAAGATGCCAATCATTAAAAGTCCTCTTATGGAGAAGAGAGAAAAGGATAAACAACCCTTAGCTGCTTGGATTAACTGTAAAATTGTCATTGTTCCAGGTCAGGTTCCAAAC	395
comp292780_c3_seq1	fgd4	GCGAGAAATCCAAAAAGATTACAGATCTCATCAGCCGCTTCGAGAGCAGTGGATCTGTGGACCCGAACTCTGACCATCCCCCAGGTTGCAATATGTTGAGACCTCAAGAAAAACATGGCCCGAGAAAATTGCTTCAGCACAACAGTTTCATCGAGCACCCTCTGCTCCAGCGGCAAGGAAAAGGCACAGAACAAGCTCAGGAAGTACAGACACATACAGTCAATGGCATCTGGGAAAACAATTCTTTAGATCACAATGAGATCAGTATGCGACCATCTCAAAGCACAAACAATAACTGTCCTCCTGTGGATACTGAAGTGGATAATAAGTTACTAAATGGGGAAGCAGAAAGCACTACCACAGACTTAACATTGCCACAAGCAAGGTGCAGCAAAGGAG…	2450	6175	3726	CAGTTTGGAAGAACTTCATGAATCTGCATCACAAAGCTAAAATTTTACATCTTTTGCCATACTCTTCAGGGGCAACCTAAAAATCCTCCACGTGAAGCAGTTGGAGCGTGTCTAAAACTGCAAACCTTGACGACAAAACAGTTGATTTATCCCTCACACATCTTTTGTGCATTCCACTCAGTTACCCTGATAATCACTGTCCAGTCAGGGAGCAACTTAGGGTACGTGACGATTCAGAGGTTGGCTGCGTGGCTATATGATGCAGAGTCGGTGTGAATTACAGACTTACAATTTGTGACTGCCACATAGAACTCTTTGCTTTGTTATTTATAGGCAGTCTAGGTAGTTTAATGAGTTTTATGAGGTGGAATAGTCAGCCCCTCTGTATTGCAATGCAGG…	CCATACTCTTCAGGGGCAAC	GGAGGTTCCGGGAATACAAT	CCATACTCTTCAGGGGCAACCTAAAAATCCTCCACGTGAAGCAGTTGGAGCGTGTCTAAAACTGCAAACCTTGACGACAAAACAGTTGATTTATCCCTCACACATCTTTTGTGCATTCCACTCAGTTACCCTGATAATCACTGTCCAGTCAGGGAGCAACTTAGGGTACGTGACGATTCAGAGGTTGGCTGCGTGGCTATATGATGCAGAGTCGGTGTGAATTACAGACTTACAATTTGTGACTGCCACATAGAACTCTTTGCTTTGTTATTTATAGGCAGTCTAGGTAGTTTAATGAGTTTTATGAGGTGGAATAGTCAGCCCCTCTGTATTGCAATGCAGGTGACTACACCCACAGGTCGTTGTCTGATCCTTATTCCATTGTATTCCCGGAACCTCC	400
comp293198_c5_seq1	gak	CTTTTGTTTGCATGTTCTATTTATAGTTTGGTCGTGGGAAGCACAGACAGAATTATTGTTTGTTTTTAAGCCAAATCGACTGGATCATAGACATACATTTTGGCGAGATGTTACATCAATTTTAACATACTACTTGAGGCAATGTGAAAATGTTATTCTGTATTAATATTGTGTCCCATCAGAATTTTTTGCAAATGGATACATTTGGTTACGGAAACATTCAGCAGTAGAACACATGTATTCTTCTGTATATTGGATTTCAGCAGCTTGGGCATTTATTGTCTGTTGAAACTGTGCATCATGGCGCTCTTGTCTTTGTCGCGGTCTTCGACACCATAGGAAAATATTGTCATTTCAGAAGCTTTAGACATTCCGAGTCTTTTTACACAGGAAATTGCT…	102	775	674	GGCGAGATGTTACATCAATTTTAACATACTACTTGAGGCAATGTGAAAATGTTATTCTGTATTAATATTGTGTCCCATCAGAATTTTTTGCAAATGGATACATTTGGTTACGGAAACATTCAGCAGTAGAACACATGTATTCTTCTGTATATTGGATTTCAGCAGCTTGGGCATTTATTGTCTGTTGAAACTGTGCATCATGGCGCTCTTGTCTTTGTCGCGGTCTTCGACACCATAGGAAAATATTGTCATTTCAGAAGCTTTAGACATTCCGAGTCTTTTTACACAGGAAATTGCTACTTGCTATCTCTTTTTCATATTCAACTCTGTATGTGCAATGTGATTATGTTGCTGTTCCATTCTACTATTCTCAGTTGGGTGAAAAGGTGTATTGACAGG…	GCAGCTTGGGCATTTATTGT	AGCTTCTGGTGAATGGAACG	GCAGCTTGGGCATTTATTGTCTGTTGAAACTGTGCATCATGGCGCTCTTGTCTTTGTCGCGGTCTTCGACACCATAGGAAAATATTGTCATTTCAGAAGCTTTAGACATTCCGAGTCTTTTTACACAGGAAATTGCTACTTGCTATCTCTTTTTCATATTCAACTCTGTATGTGCAATGTGATTATGTTGCTGTTCCATTCTACTATTCTCAGTTGGGTGAAAAGGTGTATTGACAGGCATTTTGTGTCTGCAGGTTGAACAGTGATCAAAAGGGTACAGGGGAGCAACATGTGGGTTTTTCTCTACCATCCTCCCCCTACCTTGCTTTAACCTGCATACTCCAGGATGTATGGAGGGTCGCATCAGAGAAACCAGTCCGCCGTTCCATTCACCAGAAG…	401
comp295666_c0_seq3	ganab	GACGCTCTTCCGATCTCGAGATACGAAGTTCCTGATGTCCTGATTGAAGACCCTCAAACATTGCAGCTGACCGTCACTGGCAAAGACGAGGAGAGTGTAGAGCTTTCCCTGGGTGGAAACTACCACAAGCTCATCATCACAGCCAAGCCTTTCCGCATGGACCTGCTTGCTGGCAGGGACCTGGTGCTCAGTGTTAATTCTCGTGGTCTGCTGATGTTTGAGCATCTACGCAAGAGGAAGGATTCTGACTCCCAGAAGGAGACCGCTTCTGATGGGGGCTCCGAGAAGGATGACGAGGAAGCACACACGGAAACTGAAGAAAAGATTGATAAGGCAGAAGAGACAGAAAAAGATAAAGATGCGGAGGATGAACCAGGCATGTGGGACGAGACCTTTAAA…	2500	6200	3701	GTGAAGGTGTCTTCAAACTGGAGCATCACCTTGCGATAATGTAGTGAAAGCTGCCCACATCATCATCAACTACAGTGTGATGGGGGCATGGCAAGACCACCTCAGATGCCAGATGAACGCGGTTGGGGTATTTTGGGAGGCAAACAATGAAAATCTGATACCAGATGGACCCATTTTAGATCTTTGTCTCGTTAGACTGGCAGAACGGGCCTTGCAAAGGAGGTGCCATCTTCATGCACTGCTGCTTTATGGCAAAGGGGTTGGATGGGTGTGGGAGGGGGTAGGGGCAGGGTTAATGATAGCTGATAGCTTTTAGCCCTTCCCTAACTCAGCGCTCACAAGCTTCTGTCAAAGGCAGGGAGCAGCAGATATTCATATGGGTACTTATGAAACCCTGGT…	GACCACCTCAGATGCCAGAT	ACTGTCCAGAGTGGGTGAGG	GACCACCTCAGATGCCAGATGAACGCGGTTGGGGTATTTTGGGAGGCAAACAATGAAAATCTGATACCAGATGGACCCATTTTAGATCTTTGTCTCGTTAGACTGGCAGAACGGGCCTTGCAAAGGAGGTGCCATCTTCATGCACTGCTGCTTTATGGCAAAGGGGTTGGATGGGTGTGGGAGGGGGTAGGGGCAGGGTTAATGATAGCTGATAGCTTTTAGCCCTTCCCTAACTCAGCGCTCACAAGCTTCTGTCAAAGGCAGGGAGCAGCAGATATTCATATGGGTACTTATGAAACCCTGGTTTACTGGCTTTGAGTGCTTGAGAGCACGATCTTTCACACTAGCTTTTCTTTCACACAGCCCTATCCTCCATGACCTCACCCACTCTGGACAGT	398
comp293068_c0_seq1	gcn1l1	GGGGAGTTGTATGACAAATCCATTCTTCAAAGTGCTCAACAGGACAACATGAAGAAAGCCAACATGAAGAGGGAAAACAAGGCATACTCGTTCAAGGAGCAGATCATTGAACTTGAATTGAAAGAGGAAATTATGAAGAAGAAGGGGATTAAAGAGGAGGTGCAGCTGACAAGCAAACAGAAGGAGCTGCTTCAAGCACAGTTGGAAAGGGAGGCCCAAATCAGGAAACGGTTGGTTGAGCTGGACACGGAACTGGTGGCGACTCTTGGTCTTCTGGATGCTATCATAAAGAAAAAACCATCAGAACTCTCCCAGTATGTTCCTGTTCTGGTCAGCTCCTTCTTGCCACTTTTCAAGTCGCCGCTGGCTGCTCCCAGGGTGAAGACTCCCTTCTTGTCT…	5650	6250	601	GTTAGCCAGCCAAGCAGACTCCACTGAACAGATTGATGAAACTATATTAACGTGATGAGCACAACTTGGACCCAAGAAGAGACGTCATTGAACCACCCACTGCATCAGCATCCTGGCTCAAAATCAAGCAAATGTTTTCATTTTTGAAAATAGATTTATTGGGAAAGGCACAAAAAAAGAGCTTGCCAGTGCAAATTTGGACCATTGCTTGTACCAGAAGGCATTGCCTTACAACAAGCCAAAAATGTAAAATTTGCCTCCATGAGTGAATGCCTTAAGGCAGGTCCATTGACTTGGAAGTAGCTTGGATTCCACACCAGAAAGGGCTTTGTCCCCCAAACGGTATTTGCTTGAAAGCTTTGTCCATGGAGCTAATGTTTGCCTTTCCCTTGTTACCAC…	GCAAATTTGGACCATTGCTT	AAGCCAATTCGAACCATCTG	GCAAATTTGGACCATTGCTTGTACCAGAAGGCATTGCCTTACAACAAGCCAAAAATGTAAAATTTGCCTCCATGAGTGAATGCCTTAAGGCAGGTCCATTGACTTGGAAGTAGCTTGGATTCCACACCAGAAAGGGCTTTGTCCCCCAAACGGTATTTGCTTGAAAGCTTTGTCCATGGAGCTAATGTTTGCCTTTCCCTTGTTACCACATGTACATGAAGCAGGCGACATGTGAAAGTGGACTCTTCTGTTTGTTTCTGAGGTTTGAATCTAAAACTGTATTTCATTAGCCTTCAAAGGCCGAATCTTGGAGCAGGATTCAAACACAATAGCAGCTGCTCACATAAATGATTAATAAATGGTTTGATTTAATCCAGATGGTTCGAATTGGCTT	394
comp295592_c0_seq1	gdi1	TCTCCCCCCCCCGCTTCCTCTTGGCTCTGCCGGACGCTCCCCGCGCCCCTCTGCTCGCAGCCGCCCCCCCTTGAGCCAGCTGCCCCCTCACGGAGGCGGACTCTTTGCTCTCGCGGAGGTGCCCCTCCCGGGCGGTGGTGCGACGCCATCTTTGGTCCTCTGACAGCGGCAGCCGCTCTCGTCTTCCTCCTCCGGCTCCATCCTCATCCCCGCGGCCGCCATGGATGAAGAGTATGACGTCATTGTGCTGGGCACCGGCCTGACGGAATGCATCTTGTCGGGCATCATGTCTGTGAATGGGAAGAAGGTACTTCACATGGACAGGAATCCTTACTACGGTGGCGAGAGCTCGTCCATCACCCCTCTGGAGGAGCTCTATAAAAGGTTTGACATCACCGA…	1510	6000	4491	TTTTGAGAACATGAAGCGCAAACAGAACGACGTCTTTGGGGAAGACGAGCAGTGAGGCAGGAGAGCGGGACCTCCTCCGGCCCCCGCTCTACCACCACCACCCACCTGCCCACCTACTCACCCCGGATCGAGAGCTGCTGCTTCCCATAACTTATGATGACGACGTCTGTAACCCCTTAAACCCCTTTTATCCTCTCTTGGCCTGTCCTTTCTCATTCCAGACCACATAACCACAGGCTGCTGGAAGGGCCGTATACAAATATTTACGTATATACTGTCTACCACTTACAGAAAATAACCATTCCACTCTGAGCTAACCTTCTACTGTTCCTCTTCTCTCTTCTTTGTGTTGCCTTCTCTCCTCCCCATTCACCCTTTCATCCTTCACTTCAGTTTCTA…	GCCTGTCCTTTCTCATTCCA	CGAGACAGGTGTGCAGAAAA	GCCTGTCCTTTCTCATTCCAGACCACATAACCACAGGCTGCTGGAAGGGCCGTATACAAATATTTACGTATATACTGTCTACCACTTACAGAAAATAACCATTCCACTCTGAGCTAACCTTCTACTGTTCCTCTTCTCTCTTCTTTGTGTTGCCTTCTCTCCTCCCCATTCACCCTTTCATCCTTCACTTCAGTTTCTATATTTCATGTCATTGGAGGGGAGGGGGGGGGTGTCATTTTTTTAACTTCGTAATTATGCTGTATTTATTTCTTTCGTGCAAAAAAATAAATAATTAAAAGAAGGTTCTGCCCAGTGACTCCCATCAAGCATGGGACCAGGTGCTATGTCATTCCCTGGCACAGGTCCTATTAACTGGCCTTTTTCTGCACACCTGTCTCG	399
comp285153_c2_seq2	glcnac	GCTCTTCCGATCTATTTGAACTGGGGTTTAACAAAGATATGAACTAGGGGAGGGGCTTGGAAGTATGATGCGACCAGGTTGACTAAAATATGCAACTAGAAAAGTCAGTGTACAGTAGAAAGTGGCACATTTTGTAAAACGGTATTACTACCGAATTTTGCCATTTATAAACCTGGTAACACTGAAAATATTTCATCACCTTCTAATTGAATACCTGAATGCAGCAATAAGCAACTGAAAGATGACTCGACCTTTGCAAAGGACCTTCCACTGCTCAGGAACATGTCATCCTGTTTTTAGTAACTTTTGATCTGTTTGAGCTAGAAACCAATTTATTTTTAGTAAAATCTGCAGTATATGCAGCAGATTATTGTGGCAAATGTGAGAAATCAAAAATGA…	3300	6300	3001	ATTCAGGAAATATTCCAGAAGCAATTGCTTCATACCGCACTGCTCTTAAACTGAAGCCAGACTTCCCAGATGCCTATTGCAATTTAGCACACTGCTTGCAGATTGTATGCGATTGGACTGATTATGATGAACGAATGAAGAAGCTGGTCAGTATTGTTGCTGACCAGTTGGAGAAGAACCGACTGCCGTCTGTCCATCCGCACCACAGCATGCTCTACCCACTTTCTCATGCGTTCCGAAAGGCCATTGCAGAAAGACATGGAAACCTGTGTTTGGACAAGATTAATGTCCTGCACAAGCCACCCTACGAGCACCCAAAAGACCTGAAAGCGAGCGAAAGCAGGCTGCGTGTTGGTTATGTTAGTTCAGACTTTGGGAATCACCCAACCTCCCATCTTA…	CGAACAGCGTACTGTGGCTA	CGTTCCAAGTTTCACAGCAA	CGAACAGCGTACTGTGGCTACTACGATTTCCAGCTGTGGGAGAACCAAATATACAGCAGTATGCCCAAAGCATGGGCCTTCCTCAGAGCAGGATTATCTTTTCTCCTGTCGCCCCAAAGGAGGAACACGTGAGGAGGGGCCAGTTGGCTGATGTTTGTCTGGACACTCCCCTCTGTAACGGGCACACCACTGGCATGGATGTGCTCTGGGCAGGAACGCCCATGGTCACTATGCCAGGTAAGGAACCAACGGAAAGCTTAGTTGTGCTCAACAGGGGTTGTTCTTCAGGAGAAACGCTTGCGTCCAGAGTAGCTGCATCACAGCTCACCTGCCTTGGTTGTCCAGAATTAATTGCAAAAAACAGGCAGGAGTATGAGGATATTGCTGTGAAACTTGGAA…	401
comp296361_c0_seq1	gys	GAAACTAGTTGTGCCCATCCTCTTGTTGATGCTCTGGGGCTTGTGAACGGTTGTTATGGAGAACCACACTGGAACAGAAACTAAGTGGCATTAACGGATGTTCCCTTCTATAGACCCTTGCAGGGCATTTGTGGAGCCAGTGAAGAGAGGAGTTTTGCACCAGTGTTGCTTTCTTTGTCCCCATCCACTTGGCACACTGATCTTGAACTTTATTTCGCCCTTTACGGTTCTGATCCTTCTGGTTGTGTATTCAGTCTTTCTTGCTGCTGCTTTCGTTCCAGCTGCTCAATATCTGAAGGTGTTTAAAATCAGTTCAGAAAGCATCCTGGATTCACAGTTTTATGACACAATCATTGTAAAGTGAGACCATGCACATCTTCGGTTTATTGCATGCTCATG…	808	1676	869	GCACAGAATAGAATTAGACATACTGTATCAGTTTGGTTTGTGGTTTGGACTAGCAGAGGAGCTGTGTTCCTTGCAGGTGGCAGGCCACCTAAAGTTCAAAGCACAATGCCTTCTTTGGTGGCTATGGTTTCGGTCCTTACTCTAAAAACAAAGATTAGGACCTGCTGAAGTAGGGCTCTATCAGAGGAAGTACTGCTTCTGACATGTTTTGGACAACTATTGGTTCTGTTTATGCATTCTGTAAATGTGCCTGTATTGCAGGGTCTTCACCCATGTTAGACCGAGTGAAGGCAAGATATCAGCCAATGAATTTAGCGTCAGTTCACAGGACATTGATGAACCTCTTTAAAAGCAGGTGACTTTTTCACTTACACTCTTGGCCAACAAAGAGAGCGTTTG…	TCTTGGCCAACAAAGAGAGC	CCGTGTGGATAGGTGGAGAT	TCTTGGCCAACAAAGAGAGCGTTTGGAACTGGTGTATTGTTGCCATCACATAGCATCTTGCAGATTTCCTACAACGTCTCTCCAGCAGGAGGAGGTGTAGTAAGTAGTGCAAAAATGGTGCATGTGGGCAACGCCGTGATCTCGGATGAAAGTTACTTTAGAGGATAGTTGGGTGGAGGTCGCCAGTAACGTTCTGGCTTCTCTTGAAACCTGGCTCCAAAGAAAATCTTTTGGTGCAGCTCATGTCCTCTCGCAGTGACAGCCTGTCATTACATGCTGGCTATTAGGGAGTGTTATATGCCCCTTGGTCGTCCGTGTCCCTTTGCCATGGACGCTCAAACAGAGCAGTATGGTGCTGTGTAGACTCCCGTTGACTGCAGAATCTCCACCTATCCACAC…	401
comp292009_c0_seq1	hdlbp	CTCTTGGGGCCGGGCTGACGTGTCTCTCCGGGATTGGCCTCCTCCTTCACCCATATACCCTGAGCAGGCCGCGGCCCTGCTTTCCAGCACGCTCAGCTTTTCCGAGCGGCAGTGGAGCCCGGCCGAAAAGAAGCTGGCAGGCTGACGCAAACGGGCAACTTACAGGACGGACTTACTGGCTATTGACCATTTAGCTGTGGCATTCCCGGATTGGTTGTAAGTGGGAAATCGACAATGAGCTCCGTGGCAGTTTTGACCCAGGAAAGCTTTGCTGAACATCGCAGTGGCTTGACTCCTCAACAGGCGAAGGTTTTAGGCTCTGAAGAGGAAAACGACCCCCCGACCTATAAAGATGCCTTTCCTCCACTCCCCGAGAAAGTTGGCAACGAAGCAGCTCAA…	3980	6300	2321	TTGGAGCACCTGTTCCCCACAAGATTTCTCCCTGGGGACCCAAGCGATTTTAGCCTCTCACCATCTCTTCCAGCCGCTGAGACTGTACTGATGCAGTGTTCTTCCTGAAGTGATCCTGAATGCAGCGGCTGAAATTTGGCCCAAATCGTTCCCTATTTTTAGGGCTCTGTTAATGAAGGCTGGAGTGCCACATTGCTATTTCCTGCTTCTCCCCACCTCCTTTCCCATGCTTCAGCTGTCCTCTCCAAGAATATGTGCTCCCGGAAAATTCACCCAAGTGGTTTATCATTCCATCAAGTAGATACATTTAGATGCACCACAAAGGGAGCTGTAAGTGTGCTCTTTTTCACCCCTTGCTCTTCCAGTAGTCTCTTTAATTGTTGTTTGCTCTTGATTCTC…	CACCCCTTGCTCTTCCAGTA	CCACGTTTGTGCCATAATTG	CACCCCTTGCTCTTCCAGTAGTCTCTTTAATTGTTGTTTGCTCTTGATTCTCCTTTAGGAGCTGCTTGTCCTTTGCTTAGCACTTGCAGCTGACCAAGAGCTTTAAAAACCTCTTGGGTGGAGAGAAGTGGAAAGAGGATGATCTGGAGGTCTTTTTGTTGTTAATCAGATGATGGAAGGCAAAGGAGCCAGTACTGTTGCGCGCCAGGCTCCCTTATTCTCTTACTAGTTTGCCTTGATCATTTTGTTAGCTTAGCCATGGTCTGCTGTGGGGTGAATTCACATAGCCTAGCTTTTTTCAAGCTGAACCATTGCAACAAAGCAACATGTCAGTTGTTTACAAAGGATTCTCTGAAAACTGAGCTCTTTGGGGAAAATTACAATTATGGCACAAACGTGG	400
comp296209_c3_seq1	hmp19	CTTTGACTCCCAAGATTTATTCTTGCTTGGCCTCCTTGCCTGCACCATATATACAAACCTCGTTTATACATTTACAATATATAGTATGTACACTCAAGAAAAAAAAGAGCAGACAGTGGAAACAATGGATAACCCAGAAGAGGAAATAGGAGTATGAGGGAGCTGTGGCATCAGCACAACCAAAAAGACACGCACACAAAAATTCCCTTTTTTTTAAAAGTCAAGCTGTGAGTAAAAATACAAGGAAGACAAAGGTGTGGACTGACAGACAGGTGCCTCTCAGTTGCTGGTACCAAAGTTTGAGGGTAACTTTCATGTCAGGCTTTTTCTGATCGGTCACTGACTCTGCCTTACAACTAGCAGCATTGGACGAACATCAGCAATTTTGCAGGCACCCCA…	1745	6050	4306	TGGATCTCCTAACCACGAGGTGAAGGGCAAGACTGAAGGCCACTGAGAATCTCCATCTTTCCCTAAACCCCTCCCCCACCAAGAGGGATGGCCTGCTCTGAAAGCGTTGGCCCTCGTTCCGAGAAGCTGCTGTGCCGACGGCTGCGACGGAAAACTGCGGGAGCCATTTTTCAAATCTATATTTCTTTCCGTGCATTGTTCTTCTTGTTGATTTGTAACCAAGTCCAGCTCTTGTACAAAGGCATGTTTGATGTTGAGTGTGAGATTGCATTGTAAAGAACAAACTGGCACAAACAAAAGCGTATTTCTAAGACTCAATGGCTTGACAGCCTCATTCAAGCAGCAGAGTCCAGGTCACATTCAAAATTCATGTTCCACATCTTGTAAGCTGTCTTTGGG…	CCCCAGAGGGGTTTATTCAT	GAGATGCTGGAGCAAACCAT	CCCCAGAGGGGTTTATTCATGAGCGTTATTAAATTAATTATTAATTAATTCATCCTGTGACACAGAGCCTCACACAGAGGAGGTTTGATTTAATCAGAGTTCACCAGCAGTAAGGCTCCAATGATTCTCCATCAGCGATAGCCTTTTGTATTCACCTTGTCTTTGAAAGGATCACCCTTATCTCTCTCTCTGATTCCTTCGATCCTGTCTGCAGTGTGATAAGCAGGCTATCCGTTGATTCTCCATCAGAACCAATCAGTTATAATCTTATTCTTTCCCCTTGTCTTTGAAAGGATCATTCTTATTTCACTGTCGATCCCGCCTGCAGGGTGAGCACCATGTTTCATAGGGGGTGGGAGGCTGTGTTGAAACTCTGAGCCATGGTTTGCTCCAGCATCTC	400
comp293472_c0_seq1	ibtk	AATGAGCTAATGATAGAGTTTAGTGCAGACCGATAGTCCACAGAAGCTTTAAAATTGCCATGCATTTCAATGTTTTGAGTCCTGTTGATGTTCACTCTGTAATAAAATAATCGTACAGCTTAACATAGAAACTAAACCAGAATTTAAAAAAAGGTACATGTAGTCCTTCAATCCTGATTCTTTTTATGGACTGTGTTCATATATTAAAAATGTGCTAATTTATATTTTGAGCTTATAATGTCCATGACACCTTCAGCACTGAAGCACAGATCTGCTTTCAAGAGTGCCTGTGCTGGGTGTTAGTTGAATTTTGGGAAAACTTTATTTTTAAGAACCCTCTACCCGGAGGCAGCGCACCCTTGCTTTGTATGTACATGTTAAACACATTCTGTGGTTCAT…	137	695	559	CCAGAATTTAAAAAAAGGTACATGTAGTCCTTCAATCCTGATTCTTTTTATGGACTGTGTTCATATATTAAAAATGTGCTAATTTATATTTTGAGCTTATAATGTCCATGACACCTTCAGCACTGAAGCACAGATCTGCTTTCAAGAGTGCCTGTGCTGGGTGTTAGTTGAATTTTGGGAAAACTTTATTTTTAAGAACCCTCTACCCGGAGGCAGCGCACCCTTGCTTTGTATGTACATGTTAAACACATTCTGTGGTTCATGTAAAATGAGTCTACAGATGTGTGCCCAAGTTTGCAGAGTGCCTGTGTTCCTGTGTTCATTTCAAAATGCAATCTGCTAAATTGTTACATGAATATTTAATTTATACTGGTTGGACCCATGTCATCTTCCTTTTAT…	TGCTTTCAAGAGTGCCTGTG	TGACCCAGGTGCTAACAGTG	TGCTTTCAAGAGTGCCTGTGCTGGGTGTTAGTTGAATTTTGGGAAAACTTTATTTTTAAGAACCCTCTACCCGGAGGCAGCGCACCCTTGCTTTGTATGTACATGTTAAACACATTCTGTGGTTCATGTAAAATGAGTCTACAGATGTGTGCCCAAGTTTGCAGAGTGCCTGTGTTCCTGTGTTCATTTCAAAATGCAATCTGCTAAATTGTTACATGAATATTTAATTTATACTGGTTGGACCCATGTCATCTTCCTTTTATTTTTCTGTTATTTCATTTTGTTTTCTTTATGCTACCCCTTCATGTTAAAATGGGGTTTCTGTTTGGTTGTGTATGTTAAGGAAGCATCTACAAATCATAAGACTAAGCAATGTTTACACTGTTAGCACCTGGGTCA	399
comp292639_c0_seq1	kdm3	ACGACCATCTCTGAGAGTCTTGCTGATGAACCTTCCAACAGGGATGTTTTCAGGCAGAGCACTGATGCCTTTGGATCTTCTATTTCTAAACCAAAACCTATAGTGACATCTGAGACTCTACCGAGGCAGCAAACCACTAGCACTCTGGAGAAAAAAAGAATCTATGCCCAAACTCACACCAGCCTTTTCAGGAGCTCTTTTGAGTAAGCACCCTCCTGAAAAGCATGAAAATCTGTTCTTGCAGCCACCAAAGCTATTGCGGGAGGAACCATCCAATCCTTTTTTGGCCTTTGGAGAAAAGGCTGACACCAGTCCCTTCAGTAGTTTTGCCTCAACCGGAGCATCTGCACCTAACACAGTGTTGGGGGGTCCTAGACTGTCTTCTTCCTGGCCAGATCC…	3597	4798	1202	CTGTTGGAACACTGAAGTCTCACGAGTCCAAGCTCGCCAGGTCGTAGAAACTACTGATGGAGACGTCGTAGCAAAGCAGGCTGTTTATCTGAACCCATACAACTTAAGAACTGCGTGTGCTGCTTCAAAATTCAGCAGCGTGGGAGGTGGTGTGGGGTTCAGTATTAGACAACGTCTCCAACCACATTATCTGCGCTGCCTCAGGCTGAAGGTCTCATGTTTTCCCCGATCATTAAGCAAGCACTTTACCCAGTCTGGGTCTTGTGAAAAGGCAAGCACAGTTACACAAATGGATGCTACTTTGTATTGTTAGGAGGCATCCAGTGCTTACGCCTAGTTAGTATCCAGAATGATTTTCTTGTCTTAGGTCGGGGAAATGTGTTGGCGGTGGGTGTTCCA…	CTTTCATGTGGCTGCTGTGT	TACTAGGACCGGAGCAGCAT	CTTTCATGTGGCTGCTGTGTGCCAGCTCTCTATAGAATTAGCTGCTTGGTCCGGAAGAGAAGCCACTGCTTTTGTTGAGGAGCCTACGGGGGTATTATGTATTTTGTGAAAACTAGGTTTGTAGTGAAACAGGTACTCTTTCATGCAAGTAGATCTTTATAGAATTTTTGAAATGCCACAACTGTTATTCTGCAATACATGGAGAGGCACACTGCGTTACGTCTTCCTTTCAATAAAACCTTACAAGACATGGTTTTCAGAAGTAAACTACCAAATAAGAATTGATTTTGCATTTGGCTTTAAATCGTCCCCCGGGCTTTGCAACAAACAGATAATAAAACAATACAAGATATTTCTTCCTAACGAGTAACTGGGCATGCTGCTCCGGTCCTAGTA	396
comp293496_c2_seq4	kiaa	GCAGCGGATACAGACATCCCTCCATAGCGCTGCAGTTATGTTGGGATGCCCACATAAGTCTGTATTCACTGCTATGAACATTAGCTGGTGTAATTCTTCACATTTCCAGGAGAACTCATCCTTCACTATCCGGGTTTCTCAACAAGGATCCACACTGTTCAGTTTCAAAATCCTTGGACTAAGCATCTTCGGCTAAAAACACAATCTCGCCCAACTGCTGTAGATTTCTTTGGACAAGTTAAAATTCAAGTACCAATGGTTATAGGCAAAAGAAGTCCAAGAAATCTACAGCAATACAGTATAACAGTCCTTAGACAGGTGGCAGCTTTTCCCCATCAATCACCAAATGTGCTCTTGCTGATCTGGATGAGGGACAGAGGGCAAGCCAGAGGGTGCACA…	101	1220	1120	CATTTCCAGGAGAACTCATCCTTCACTATCCGGGTTTCTCAACAAGGATCCACACTGTTCAGTTTCAAAATCCTTGGACTAAGCATCTTCGGCTAAAAACACAATCTCGCCCAACTGCTGTAGATTTCTTTGGACAAGTTAAAATTCAAGTACCAATGGTTATAGGCAAAAGAAGTCCAAGAAATCTACAGCAATACAGTATAACAGTCCTTAGACAGGTGGCAGCTTTTCCCCATCAATCACCAAATGTGCTCTTGCTGATCTGGATGAGGGACAGAGGGCAAGCCAGAGGGTGCACAGGTTTCTTCTGCCGCGCAGTGGATCCTGGTCTAGGATTCAGAGCAGAGTCCGCTATAAGGCTATATCCATCTGGTTCTTTGCTTTCAGTGGCCCTTGTCC…	CTTTGCTGTTCGGCTTCAGT	AGGACACGAGGTAGCTTGGA	CTTTGCTGTTCGGCTTCAGTTCGAGGCTTTCCTGGTCATCTGTGGCATCCAGCATTTTGTATTTGCTTTTCCTCTTCAACTTTCCTTTCCGTCTCTTACAACAGCAGACCACAGCCCATGAAAGTATTCCAAGAGTGACTAAAATGACGAATGAGGCAATGACGACATACAGTACACTCCATTCACAATTGCTCTCCTCATCCCACACCTGCACCCTAAGGAAATTCTCCATCCAGAATGGGTCGCAGACGCAGCGCTTGGTGAATGAATCGCAGCGACCATGGTCTGAACAGTTCAACTGGCAGGTGACTGTATGGATTTCCAGAGTGTGAAAGATGAGAAAGTCAGACTGCTGTTTTCGCAATTCGTTACGGAGCATCCAAGCTACCTCGTGTCCT	398
comp294020_c2_seq1	kif5b	GATTGAACATGAGAAGCTGAAATCTACAGACCAAGAAAAAAGCAGAAAATTGCATGAACTCACAGTTATGCAAGACAGGCGTGAGCAAGCCAGGCAAGACCTGAAGGGCTTGGAAGAGACTGTGGCAAAAGAACTTCAGACGCTGCACAACCTTAGGAAGCTTTTTGTTCAAGACTTGGCTACAAGAGTGAAAAAGAGTGCAGAGATGGATTCGGACGACACCGGAGGCAGTGCTGCACAGAAACAGAAAATTTCCTTTCTGGAGAATAACCTTGAACAACTCACAAAAGTCCACAAACAGTTGGTACGTGATAATGCAGATCTTCGGTGTGAGCTTCCTAAGCTGGAGAAACGACTTAGAGCTACAGCTGAACGAGTTAAAGCCTTAGAATCTGCACT…	460	2062	1603	TATCAAGGAAGCAGTGAGATCCAAGAATATGGCACGAAGGGGACATTCTGCACAGATTGCGAAGCCTATCCGTCCAGGACAACATCCAGCTGCTTCGCCAACCCATCCAAGTGCAATTCGTGGTGGTGGTGGTGCTTTTTCACAGAACAGTCAGCCAATCGCAGTGCGTGGAGGTGGTCCCCGGCAGGACAAAATCTGCTGAATAAAGTGTGAAGAAGATTGGTTGGCATGCAGACGTAACGAGGAATGATTGTCTCAAGGGGAGTGGGTTCTTCTCTTGGGATTCTAGGCTTATTTCACAAAATGTATAAACTATACCTGGCCTGTACAGCTCTCTTGTTTATCCCTCCCCTTCCTCAATTTCTGCTAATTGGTTCAACAAACCTATAGTGCAATTCT…	ATCCAAGTGCAATTCGTGGT	CAACTTGGCACAGTGCAGAC	ATCCAAGTGCAATTCGTGGTGGTGGTGGTGCTTTTTCACAGAACAGTCAGCCAATCGCAGTGCGTGGAGGTGGTCCCCGGCAGGACAAAATCTGCTGAATAAAGTGTGAAGAAGATTGGTTGGCATGCAGACGTAACGAGGAATGATTGTCTCAAGGGGAGTGGGTTCTTCTCTTGGGATTCTAGGCTTATTTCACAAAATGTATAAACTATACCTGGCCTGTACAGCTCTCTTGTTTATCCCTCCCCTTCCTCAATTTCTGCTAATTGGTTCAACAAACCTATAGTGCAATTCTGGCGTCTTGCAAATAATGCCATGTAATTTAAAGTGTATCTGTTCATTGCAAAGTTTGTTATTCATGTCTTAAATTTAGTCTGCACTGTGCCAAGTTG	392
comp296117_c0_seq2	kpnb	GAAAGACCAAAGATACAAAAAGGTATAAGGGGACGTGACATCATTTTATTAATTTTCACCTGCAGTGGAAAAATAGAACCTTTTACAAGTGCCGTTTCATGTAAGCACAAGTCGCTATATATATTTCTTGACTGTCGTTTTAGTGCACCAAGAGACGTAATGCCACATTCAATCCAATAAAAGCAGGGAAAAGGCCACATGAGTTAGTGGCGTTGCACCCACTTCAGCCCCCTTTTGTGTTTGAACAATAAATGTATGCTCATTTTGAATCCAAAATATTACCTGAAAATCCAGTTTCAAACTCTTTGGCAAAATATTGTGGTTATTAGGGCTGTTCTTGTGGGAAATGCTGTAGAGCTCATCCCTCTCTCCCCCTTGTCAGATGTACAGAGTTGCTGT…	120	1477	1358	TATATTTCTTGACTGTCGTTTTAGTGCACCAAGAGACGTAATGCCACATTCAATCCAATAAAAGCAGGGAAAAGGCCACATGAGTTAGTGGCGTTGCACCCACTTCAGCCCCCTTTTGTGTTTGAACAATAAATGTATGCTCATTTTGAATCCAAAATATTACCTGAAAATCCAGTTTCAAACTCTTTGGCAAAATATTGTGGTTATTAGGGCTGTTCTTGTGGGAAATGCTGTAGAGCTCATCCCTCTCTCCCCCTTGTCAGATGTACAGAGTTGCTGTCAATTCAGGGTACTTTGTATTCGTCAAGTCCGAAATTGCTCATTTGATGGTAACATTAGAAGTCTGCAATTTCATCTTTAAATGAACAAAGATTGTTTTCAGGTCATTCACAGTTCTGT…	CCAAGAGACGTAATGCCACA	TTGCAGCACCTTGAGAACAC	CCAAGAGACGTAATGCCACATTCAATCCAATAAAAGCAGGGAAAAGGCCACATGAGTTAGTGGCGTTGCACCCACTTCAGCCCCCTTTTGTGTTTGAACAATAAATGTATGCTCATTTTGAATCCAAAATATTACCTGAAAATCCAGTTTCAAACTCTTTGGCAAAATATTGTGGTTATTAGGGCTGTTCTTGTGGGAAATGCTGTAGAGCTCATCCCTCTCTCCCCCTTGTCAGATGTACAGAGTTGCTGTCAATTCAGGGTACTTTGTATTCGTCAAGTCCGAAATTGCTCATTTGATGGTAACATTAGAAGTCTGCAATTTCATCTTTAAATGAACAAAGATTGTTTTCAGGTCATTCACAGTTCTGTTAAGGAAGATACAGGTGTTCTCAAGGTG…	405
comp296325_c0_seq5	lbr	GCTCTTCCGATCTTTTGGTTGTTGTAAGCAATTTATTTTGAAAATGCTGGCCTGGCAAACAAAATTTACAAATGTTTATTCTTTTAGTCAATTAAGTTTGTCATTTATGCATCGAGTTTCAATACTTATGAAAAAAAGGAATTCAAATTTACATTTATTGCTTTTACAATCACACGTTAAACTCCTGAAACTGCATGGGAACAACCCTGAAAAATGTGGGATATTTACAATTTATTGTAAAAGCCTTGTACAGAAGTTAAAGTAAGAACATTAAAATATTCTAGAAAGTAAGTTACAATAGATATTCAGTCAAACTTATTAGGAGTAATTAAATATGATAACATCCCACCATAAAAGCTATGTTGTTTCTTTGCCAATTAATCTTTACTGAGAATATAG…	1085	1734	650	AATGGAATAAACATATTGTTGGGGTAGCTGGATTGAGCACAGTTCCTGGGGACATATTCACTGAACCATTTCCCATACATCTGTGCAGTACTCAACAGATAATAGAAAATAAAATCTTCAGTAATGGGAATGAGAGACAAAGGAAACTGAATTTAAAGCCACTTTAGATTGTATTATGAAACATATAGACTTTTTTCTATATCTTGTGGACAGGTGCACTCAAACCACTGCATTTTTGGTAGAGTGCTTTTAATGGTCAGGGAAGAAAAGAAGGTGTTCATTTGAAATGACAGCTCTGAATTGACATTTTAGGACCACAACAGAATATTTAGTGGATACAATGACTGATCGATGATACAGACCATCTGATTTTAGGTGGAAAACTATTTTAGGCTTAGC…	CAGGTGCACTCAAACCACTG	CTTGAATCCGAGTCGCAAAT	CAGGTGCACTCAAACCACTGCATTTTTGGTAGAGTGCTTTTAATGGTCAGGGAAGAAAAGAAGGTGTTCATTTGAAATGACAGCTCTGAATTGACATTTTAGGACCACAACAGAATATTTAGTGGATACAATGACTGATCGATGATACAGACCATCTGATTTTAGGTGGAAAACTATTTTAGGCTTAGCATATGTTTCAACAAAATACTTAAACAAAGGGAGGAAATCACTTACTTGAGTAAATATTTGTCTACAAAAGCGAATTATATATGAAAAATAACTCCAGCAATTACAGTCAATCACAAACAATTGTATTACAGAAGTTTACAAATCTAAGTTTAGGGAATGCAGTGTGAATTTGTTTTACCTAATTTGCGACTCGGATTCAAG	390
comp296352_c0_seq1	limch1	CTTCCGAAATTTGCCACACTGCCCCAGCCCTCCGAAGTAACCGAGGGAGATCAGCACCTGGAGACAGCAGAAGATGCCGAGCATGACCTCCGACCTTTAGTCTCCCCTCGGAAACATACCACCTTAAATCAGAATTCCCCATGCCAGGCTGCAGAAGAAGCCCGAGAAACATTCAGCCCAAGAATTGCTCTGTCTGATGACACAGAGAGCATGAGTATGTTTGACGTAAGGTGTGATGAGGCGGCCACTACGCAGCCCCACAGTAGAGTGCACCAGGAGCAGCTTCAGAACGTGAATAATCTGCTGAAGGAGGAGGATGATCAGTGGCAAGATGATCTTGCCCGTTGGAAAACTCGCAGAAGAAGTGCGTCTCAGGACCTAATAAAAAAAGAGGAAGAA…	2550	6175	3626	TAATGATTGCTATATCAGATCAAGAACAGCGGGTCAGCCCACAACGTTGTGACATGAATTTCAGACCTGAACATTTTCTATGAGAAATACATCCGCCACCTTGCCCCGCGGGCTGCTTCCAGACAATCTACCGTGCAACTCCCATCATGGACGCCACAGCACTCATCTCAAGGCAAACGCTTCTGGAAAAGGCTCTGTCTGAGTCCGAACCTCAAAGAGCCCTCTGCTTGTTCCATTCTCAATGCACTTGCACAAGTTAGCGAGGTGCAAACGTCGCAGCTCCATCTTAAGTACTACTATTTTTGTGTATATTTATTAGAGTTCACTTGCAAGATTTCAAGCCTGTTATTCTCTCCAATGGGAATAAAAAAAATAAAGGTGCAATAAAATACCAATAAT…	CTTTGCATGGTGTCTGCCTA	AACATGGATCTGGCCAAAAG	CTTTGCATGGTGTCTGCCTAAAACACATCACTGTAAACTGTTCAGAACACAACATGGAAAGTTCAAGCTACCCATTTTCTAAGTGTACTTGTGACATGTCTGGAGCTTCACCTGTTGCAGTAAGAGTCCATGATAACATGGACTCCTCTACCCATAATGTATGGTTTTGCAGATTCCATGTGTGCGTGTCTTGGTTGAATGAGCCCTACATTAAAACTCCGCTGTCCATAAATATTCATAATGCAAGAGTCGAGCTTTTCTCTGCTAACCACATTGCAAACCACACAGAAGGAACTAGTACTTTTTCAAAACTCTATTTGCTAACCATTCTGACACTAAATGCATTCTGACCATCATTACAATATAAGCTAGTTCGTAACCTTTTGGCCAGATCCATGTT	400
comp291200_c1_seq3	m6pr	CTCTTCCGATCTTAGAAACTGAGCAGATCCCCAACTACAGCTTTTGGCAGGACCTGGGCAACCTCATGGCCGATGGGTGCGACTTTGCTTGCAGGTCGAAGCCTCGCAATGTGACTACAGCCTATCGTGGTGTTGGAGATGACCAGCTGGGAGAGGAGCAAGAAGAGAGGGATGACCACCTCTTGCCTATGTGATATCCTAGCACATAAAGGACCCGATCACTCTTTTTCCTGCTTCTCGTCTCCGCTGTGATGGGTTCCTGCAGGACTCTGATTCAGCAGTCACGCTGCAGTTCTTTCTTTCAGGACTTCTACCCGCTTATGCCCCATTTTTTGTACTGTTGAGCACTTAAGTACTAGTATGAGGACAGCTGTCCGAATGAAACCATCTTTTGACACT…	81	734	654	GACTTTGCTTGCAGGTCGAAGCCTCGCAATGTGACTACAGCCTATCGTGGTGTTGGAGATGACCAGCTGGGAGAGGAGCAAGAAGAGAGGGATGACCACCTCTTGCCTATGTGATATCCTAGCACATAAAGGACCCGATCACTCTTTTTCCTGCTTCTCGTCTCCGCTGTGATGGGTTCCTGCAGGACTCTGATTCAGCAGTCACGCTGCAGTTCTTTCTTTCAGGACTTCTACCCGCTTATGCCCCATTTTTTGTACTGTTGAGCACTTAAGTACTAGTATGAGGACAGCTGTCCGAATGAAACCATCTTTTGACACTGATGTATTGCAGAGGAACAGTCAGTGGAGTTGATTTGTTTCTGGCAGCGGGGAGATTGCAGGTGGTGTGTAGATCTACAC…	GGATGACCACCTCTTGCCTA	AACAAGGCGTGCAAGAGACT	GGATGACCACCTCTTGCCTATGTGATATCCTAGCACATAAAGGACCCGATCACTCTTTTTCCTGCTTCTCGTCTCCGCTGTGATGGGTTCCTGCAGGACTCTGATTCAGCAGTCACGCTGCAGTTCTTTCTTTCAGGACTTCTACCCGCTTATGCCCCATTTTTTGTACTGTTGAGCACTTAAGTACTAGTATGAGGACAGCTGTCCGAATGAAACCATCTTTTGACACTGATGTATTGCAGAGGAACAGTCAGTGGAGTTGATTTGTTTCTGGCAGCGGGGAGATTGCAGGTGGTGTGTAGATCTACACTGTGCTGCCGGATCTTGCAGGGATTCAGTGATGCACCAGTTTTTCAGAAAGCAGTGGCAACTGACAGCTCCCCTCAGTCTCTTGCACGC…	405
comp292909_c1_seq2	man	CTGGGAAGTAATTGCCTCGCCATGCCCATCAACATGACATTTTGAAAGGGAAAGGAGTGATCTGTGTGAAATAAGTCCAAAAAGGTTGGAAGACATGGACTGCAAAAAACATTTTGTTAGTCTTGCTGCTCAGTTAACTCCTGGTGATGTTCTACAATTGAAGGAAAGGCCCTAGGCACTTGAACATCTTAGAAGTCCAGTTTGTCAGGCCTGGCGGTATTACCTTCATTACAATTAAACTGATTAAGCAGCACTCGACCAACTTAAATTAAAGTTAAAGACAAATATACTATGGAAAACAGACTAAATTTGGTCTCTGACTGTTAATTTTGGCCCAGTCAACATTACGTAGCCAGAGGCGATGCTGTAAGGATTTAATTAAAAATGTCAAACAAGTCG…	483	1153	671	CCAGAAGTCTAAAAATGTTTTAGACTATTATAATAAGTTCAGCATGGTTTGTAAAGACATACAGAATTCCCTTTTCAATATTATACAGTTCTTTAACAATACTAAACAATTACATTATATTTGCGCACTTTAGATTGTCTGTTGAACTTGGCTATTCTTGGAAGGGAAGGAACTACAACCCATCAGCACATACAATACAAACTTTGCACAAAATCAGTTTTTCCAAATTAGGTTTCACTATTGAAATATATTAATTTTGAAAGTGTAATGCTACTAGAAACCAAATGAATACATTAAATGGATGTAGTTCAATAAAGAAGTATTCCTATGCTTCCTTCATGGTTAATTAATCTTTGAGACATTTAAGGAAGATGGATAAACCCGCATACAAAAAGGCTG…	GCTATTCTTGGAAGGGAAGGA	TCCTCCATGAGGAGATGTCTG	GCTATTCTTGGAAGGGAAGGAACTACAACCCATCAGCACATACAATACAAACTTTGCACAAAATCAGTTTTTCCAAATTAGGTTTCACTATTGAAATATATTAATTTTGAAAGTGTAATGCTACTAGAAACCAAATGAATACATTAAATGGATGTAGTTCAATAAAGAAGTATTCCTATGCTTCCTTCATGGTTAATTAATCTTTGAGACATTTAAGGAAGATGGATAAACCCGCATACAAAAAGGCTGTCACAGTTGTACAGTTTGTCTCTGATGAGCTACCGACAAACCAGCATAACATCACACTGTAAAGTAAAGAAAATCTTTATACTAAATTTATTATGGCTTTTTGCAACATGGCAAAATATTACAGCTTAAAGCAGACATCTCCTCATGGAG…	401
comp296139_c0_seq4	mkl	AATACTATTCTTAAATCCTGAAATCGCACAAAGGGGCTTAATCTACTTCAATGTAAACAAGGAATTTCATTCCATTTCGCAAGCCTGACAGCATCACGATTTTTTAAAATACCAAGTGGAAAATCTTTGATTTCTTGGTGGAGTCGTTTCATTCTACCTTGATGACTTCAAAAACTTTATCCAAAGATTCAGGCCGTCATTTACCCTTTAAAGAGGCGCACCTACAAACTGCGTCATTAGCGGAGAATAATTTTGCATTTAGTCTGGCTCAAGAGTTCCTGAGACCTGGAACTGAAATACTCTGAGACACTTGGTGTGAGTATAACAACTACCAAAGCCAAGATGACGCTACAGACTACTGCTTATTTGATTATTTTCATTTTCTGAACTAGCCGAAGT…	664	2966	2303	TGCAGTGACCTGAAGTTCAGGATGATGGTGGAGTAATAAAGAGCTCCTTTGAGGGGTCTATAATCTCCTCGCTCCTCTTGAGCAGTATCTACAGACATACACTTCTCCAAGACCACTCTAACACATTTTAGAAGCGCATCACCTCTAGTGAGGTATACATAATCAAAAGATTAACACTGCTTACAGAAAGGGCTAAAGTAAGGATCATTTCCTGAAGCCCGGGCTGTCCCCCAAGGACATCGCTGTAACCCTTAATATTACCAGGGTGGAAGGAGTGCTTCAACAAAAAGCTCCATTGGTGGGGCCATAAATTGTCTGCACTTGTCCCGTGTAGCTAGAATCAAGCACACACTCTGGAAATGTGCCAGACTGCGAGCAACAAGGCATTCTTGAATTTAT…	GCAGTGACACTCAGCCTTGA	GGGGAAGAGAAATGGAGGTC	GCAGTGACACTCAGCCTTGAGCAAGCCAGAAGTTCGTTCAATTTAAAATAAATAAAATAAAAAAAACTTGCTGAATAGTGCATCTTTTAGATAGTCTCACCTCAGAAGGGGAAAGAATACCTTAGCTGCGTAGAGCTAACCATGAACACAAATGAATAAAATGGTTCAATAAGGTTTGGACAAGGACCCAAGCACTCTGGGAGATGTACTGCCTCCTGGCAGCTCATAATGTCTTGTATGTAGTGAGGCTCCCTGTTGCAGAGGGAGTTCTACTTCTGAGCTTTAGAAAGTAGTGGGGAGTACATTCAAGGAAGCTGGGTTTTTCGTGGACGGGGAAGGGAACCTACAGTCCAAAGTGAAAGGAGCAAAGGAGCTTCAAAGACCTCCATTTCTCTTCCCC	400
comp296207_c0_seq1	msantd4	GCCGGGTGGCTCTCGTCTGCAGAAGTTCTATTCAATGGTGAAAGGAAAGGATTACTGGAAGGAGCAACAGGAAGTGACGCGCTTGTGACGCAGGGCTAGAACGAGCGGTTTCTCCAGCGGAAGTCTGTTACGGCAAAGCCTGGTGCTGGAGAGGCGGACGTTTTGCTAACCAACAGTGATACCTTTTGTTGGTGTAGGTAGCTGGGGTCTTTAATCTGCCTCAGACCGAGACGCACCCGAGAGTTACGAGCGGAGGGCGAGAAGCTTAGCAGGGATTAAGGAAGTGGCTGACCGGAACTCAGGAGTTAGCCAGATAGTGACAGTTCAACACAGAATTCAGCTACAGAGCAACATTTTCTCCTCCCTTCGTGCTCTTGGATAATCAAAATTTTTTCCATA…	1440	6250	4811	GCAAGTTGAAAAAGAACGTCTGAGAATTCAAAGAGAAGGACATAATCAATAACTCTGATGGTATATCATTAGCTTTAATATTTGTGAACGTACATACAGTATCCATTTTTGTGCCCTTGTAACCTTTTGGAAATCTATTAACACTAAGACAATTCCTAATACCATTTGTAGTCGGCTCATAGTGGATGTAGAATCAAAATGAAGCGGTTGGTGTTAAATACCTATGTATGAAGGGTATGTTATGAACCATATTTTTCATTGTAATGTTATTCTGGATCCAGTGACTTATCTTCTAATACTTTGTGTAGTGTAGCAATAATTCATGTAGTATGTGCATGGACATTATGGGCAGTATTTATAACATCATGAATTTAGTATTAGTGCAGGCATTAGCTGCAG…	GGTGCCTCAAGTCCTTACCA	GAGTGCCTCTGCTTGATGTG	GGTGCCTCAAGTCCTTACCAGTCGTCAAAACCATTGCATGAAAGAAATCATTCATATGTTGGGCAGATATTCTGTAAGTTGCGATTTAGAATGAGCTGCCAGTCACACACCCACATTGACACAAATCTAGATCCTATTTTGCTAAGACAGCTGTTTTCATGTAGATACCGCTCTTTATTGAACAAGAGAACCAGTGCACCTTACTAAGCCAGTCACCTTGTGATTTGAGATCACACGACTATGTAGTTAAGTATTGCCGTTCTAAATATATCAGATTGCTGTTGCTCTGCCAGTGGGCAATTGAACAAAGGTTTGTTTTAGTAGATAGTTTAACTTACAAAGTGAGCATGATTTTTAAGACATTTGTCTTCAATATCACACATCAAGCAGAGGCACTC	398
comp295976_c2_seq5	mtm	GGGTGATTGGTAGGGTGATGATGGCCTTCCTTTCCCAGCAGATGTGGTGCAGCAGAGATTGAGACAGATTGAAGCTGGTTACAAACAGGAAGTAGAGCTGCTGCGCCGACAGGTGAGGGAGCTACAGCTGAGGCTAGAAGTTCGACACTGCTGTGCACCTCCATCAGAGCCCGAGGTGGACTATGAGGATGACTTTACTTGTCTAAAAGAGTCTGATGGTAGTGACACTGAGGACTTCTTCTCTGATCATAGTGAAGACAGACTTTCTGAGGCAAGCTGGGAACCAGTGGACAAAAAAGATACAGAGGTTACAAGATGGGTTCCCGACCACATGGCCTCACATTGCTTTAACTGCGATTGTGAGTTCTGGTTGGCTAAACGTAGACACCATTGCAGGAA…	596	1171	576	AGCTTGATGTTCATGGCCTAACCTCTCAAAGCCCATCCTTGTCCCTTGCAGTGAGACAAAAAGGTTGCTTGAAACAGATGTTCCACCTCTGATATAGTTGAAAGATCTTGGGCTCTCATCACTTCCACAGTGAGATGAAATGCACTGTTGGTTGGTGGCAAGTTGTGGTACCCAACCTGGAGTTATCGAGAGGAGATGACCTCGTACGTCAGTATCTTCCTGCTCTAGAGAGTTCTGCAGTTGTGGTATGACTGCACTATGAAAATCTAATCCGAAGATTTGGGGCGAAATTAAAAGGCTATACTGTTCGTTTTATAATGTGCATAATTGCCTATTTTGCTGCAGAAGGGAAAATGGATGAAGGGCCTTACCGTGCCCTCCTTCACAGAAAGTTGCACA…	TGTGGTACCCAACCTGGAGT	GTTGGGACAGAGCAAACACA	TGTGGTACCCAACCTGGAGTTATCGAGAGGAGATGACCTCGTACGTCAGTATCTTCCTGCTCTAGAGAGTTCTGCAGTTGTGGTATGACTGCACTATGAAAATCTAATCCGAAGATTTGGGGCGAAATTAAAAGGCTATACTGTTCGTTTTATAATGTGCATAATTGCCTATTTTGCTGCAGAAGGGAAAATGGATGAAGGGCCTTACCGTGCCCTCCTTCACAGAAAGTTGCACATGAAAGGAGGATATGTTGGTTTTGTCATTCTTGGCCCTGGACATCGTAACACTGTTTTTGCGTAGTCCATCTCGTGACCTTATATTTCCAAATTCTGACAGTTGACCATGCCTGTAGCTGATGGCGAGGCTATGTGGAGTGCCGCTATGTGTTTGCTCTGTCC…	403
comp293553_c0_seq9	myo	ATTACAAGTTTCTCTCAACTTTTCAGTTCTTTTATGTAACTTATTGTGCTTCAAAGTTACATCAGGTACACAGCTAATATAATAAACGTTTTAAGTACAAAAATATGGTTATAATATTCAGGCACCAAATAGCACAGCATTTAACATATATCATAACACATTTTATGTACAGTTCGTCAGCCTTCAAAATGTAGACACTGCTGTATTGCAAGTATTTTCCATAACCTGACAAGTGTAGTGTACAACTGATACCACCTTCAAATCAATAACACTTACATGTTCCTGCTACATCAAATTTGCAAAGTACCATTCAATTCTTTTATAAATGTTCTAATAATGTATAGCATAAATAACTAACAATTAGTTTTATATGATTTATTGCACATTGGACAGGACATT…	118	607	490	TCAGGCACCAAATAGCACAGCATTTAACATATATCATAACACATTTTATGTACAGTTCGTCAGCCTTCAAAATGTAGACACTGCTGTATTGCAAGTATTTTCCATAACCTGACAAGTGTAGTGTACAACTGATACCACCTTCAAATCAATAACACTTACATGTTCCTGCTACATCAAATTTGCAAAGTACCATTCAATTCTTTTATAAATGTTCTAATAATGTATAGCATAAATAACTAACAATTAGTTTTATATGATTTATTGCACATTGGACAGGACATTCCTCAGTGTTTTAAGAGCTCTAGCTAAGGCATTGTTTAATACCTGCATAAATTATGGAAGCAAATACCATGAGTTTAATATCTAAACTTCTTGCAAGAGCCATTTAAATGGCAAGGG…	TGTACAGTTCGTCAGCCTTCA	AAGCGGTACGCTTCAGTTGT	TGTACAGTTCGTCAGCCTTCAAAATGTAGACACTGCTGTATTGCAAGTATTTTCCATAACCTGACAAGTGTAGTGTACAACTGATACCACCTTCAAATCAATAACACTTACATGTTCCTGCTACATCAAATTTGCAAAGTACCATTCAATTCTTTTATAAATGTTCTAATAATGTATAGCATAAATAACTAACAATTAGTTTTATATGATTTATTGCACATTGGACAGGACATTCCTCAGTGTTTTAAGAGCTCTAGCTAAGGCATTGTTTAATACCTGCATAAATTATGGAAGCAAATACCATGAGTTTAATATCTAAACTTCTTGCAAGAGCCATTTAAATGGCAAGGGTAAAGAAACTTAGAGCATAACAACTGAAGCGTACCGCTT	390
comp295583_c3_seq9	myo18a	CGCTCTTCCGATCTCCGCCCGCGGTTCAGACCAGCTGAGAGAAAAGCAGCTAAATCTCCTGAACAGAAGTCAGACACACCCACACGACCAGCGGTGGAGGATCCAGAGAAGCCAGGAACTCCGACTGTCTTGGAGGACACAACAAAGTTATCAGAAGACAAGGCCAACGAAGAACAAAAGGTGCCAATTTTGGTGCCAGCAAAGGTGGAAGGTAGCCAAAGATCGCCTTGGAAATCTCCCTCACCGGATAGAGTGGAGGAGAGCGGAGCTCCTGACAACACTGCCTTGAAGACGCCAGCAGCACTTCTTGTTATTGAGGAGACTGACGCTGAACCCCAAAAACAGCTGGAACCAGTGGCCTCAACCTCCTCCCCGGCCCGGAGTCAGGGCCAACTGGAG…	5540	5990	451	ATAACTTAAGCGACAGCGACTCTGAGACCAAAGCCTCTGATGCCACTGCGTAGCACGGCCACACAGCATCTCTCTTTCCCACTTCCCCCGCCAAAGGTGCCCGGTGGAATGAAGGCACATGGTCCTCCTGGCCAGTGAGTGGCGCGTTTCATCTGCGAAACCATCCTAGAAACTGTATTAATCAGTCCAGAAAGGAGAAACGGTGGTATTGGTATAAGGGGGCGGGGACACGGCTGGACTCTTGCTGCATCCCCCACCGCTCTGTAAGAGGACATGGCAGATTCTGAGCACAGCTCCCCCCCTTCCCCGTGGGGACATTGTCCCATGCTGCTCTGAAGATTTTGAAATGCCTTGGCTGTCTACACATACTGTCTGCATGGCAGAAGCAATGATTGAACT…	AGCGACTCTGAGACCAAAGC	TGGAATCAAGGAAGGGTGAG	AGCGACTCTGAGACCAAAGCCTCTGATGCCACTGCGTAGCACGGCCACACAGCATCTCTCTTTCCCACTTCCCCCGCCAAAGGTGCCCGGTGGAATGAAGGCACATGGTCCTCCTGGCCAGTGAGTGGCGCGTTTCATCTGCGAAACCATCCTAGAAACTGTATTAATCAGTCCAGAAAGGAGAAACGGTGGTATTGGTATAAGGGGGCGGGGACACGGCTGGACTCTTGCTGCATCCCCCACCGCTCTGTAAGAGGACATGGCAGATTCTGAGCACAGCTCCCCCCCTTCCCCGTGGGGACATTGTCCCATGCTGCTCTGAAGATTTTGAAATGCCTTGGCTGTCTACACATACTGTCTGCATGGCAGAAGCAATGATTGAACTCACCCTTCCTTGAT…	403
comp189640_c0_seq1	ngef	ATTTTATGTAAATGCCATATATAATGCTGATCCTTATTTCACACAAATTATGTTTCTTCAGGGCTCAAGTCTTTATTGAGTTATACATTTCTTGATGAAGCTATGTCAGTGGTTTAGGTGTCGCAATTGACTTGTGAACCATCATGGACTGTAAAATGGCACCACAATAGCGCATAAGTGATTGAAATTGTTAGTGAATCTAGCCAGGCCCTGACAATTCTCTGGATGCAGTGGCACTTACTGGTAATGTGGAGACATTGAAGAGCAAGATACATGGAGAAGGAACAGATCTAGCTGCTTGATGATGCATTGTCATTTGCAAAATAACTCCTTGCTGCCCGAAACTCAAAGAGTGTGTATCCAAGAGGGTGGAGGTAGGTCTAGGGGAAGCCATTGTGA…	174	1563	1390	ATAAGTGATTGAAATTGTTAGTGAATCTAGCCAGGCCCTGACAATTCTCTGGATGCAGTGGCACTTACTGGTAATGTGGAGACATTGAAGAGCAAGATACATGGAGAAGGAACAGATCTAGCTGCTTGATGATGCATTGTCATTTGCAAAATAACTCCTTGCTGCCCGAAACTCAAAGAGTGTGTATCCAAGAGGGTGGAGGTAGGTCTAGGGGAAGCCATTGTGACTACCTCCTTGGAACTGTCACCATGTTGATGTCTGCAGTATCAGAGCACTATTGCGTAACAAAATCAAGTGTCTTTTGACGAATTGAACCTATGGCTTTGTCCCTTATCTTTTGGAGCCGGCTCGTAAAGTACCTTGGTGCAACAGAAGCACAACAAGAGCAGGCACAGGTGA…	GCAGATGCCCAGAAGAAAGA	CCCCTCAATCCTCACAAGAA	GCAGATGCCCAGAAGAAAGAACAGTGAGAAAAGAAAAGCAACAAAAGCCAACAGAAGTGCTGGGCAGGTCAATGTTCACATCAAGAGATGTAGCTCCTTCATACAGAATAAACCAGGTTAACTGCCAACACCAGGCTGATTCCAGAAGGAACAGAGTAGTAGAATGGAGGGAATTGCAGGAAGATGAGCAGCAGGGCATTGGAGAGGTCTTACTACATTGCTATTTCGACCCTACTGTGCAAGCTGCACAATCAGCATTGTTAATAATTCTGGGAAGCAGTTTCTGGTTTCACCAGGAAATGGCAGGTTGCTGGAAGTAGGAAACAAACTCGATGAAGGAGAAGCTGCTTCTTTACCATTTTACTCATGCCAAGTCTTGTTGATTTTTCTTGTGAGGAT…	406
comp292579_c0_seq2	nisc	GATCAAATATGCTTCACAAAAATTATTCTTTTTTTACTGCTTAGACTTTTGGAACCAAAAAAGCGTGGATGATGAGAGCAGCCCCTTCCATCTGTCCTACTGCTTCGTGCTGAAGCTCGTCGATCTGCAGTCGGTCAACGTTGGACTTTTCGATCAGTATTTCCGGTTTGCGGGTCCCGCTGCAGACCACATTGTGACCTGTCTCACCAGAGACAGCTACTGCACGCACACCTTCCTCCAGCACCTCATGGCCGTTCTTTCGCTGCTGGCGCGGACGCCGTCGCCAGAACCGGCCGAGAAGGATTTCTATTCCGAATTTGGGAACAAAAATACAGGTAAAATGGAGAATTATGAGGTGATTCACTCCAGCAGAGTGAGATTTATTTACCCGAGTGAAGA…	920	2019	1100	GAGATCTTGTGTGGTCGCGAGCTGCCACTGGAGTTAACTGGCTAGTCAGTCATTTTGGCTGGACATGAAGCACAGGGGGTGGTTTGAGAACCCGGGCCCCGCCCATAGTCCCTGTGGGGGTTACTTCTGAACTGTTACTTCTGTACATGCACAGTGAAGCCGGTCTGTATCTCGAGAATTAAGTGGACTCTCCAAATCTGTTTTACATGCAGCATAAGAGATTAAACATGCAGTAACTGTGGGAATATAGTTTTATAATTTAAAAATATCCCTGTGGAAGCGCACTCTTTCGTACACAGCACTTTGCAAGAGGTTTTTTTCAGAGGTACAAGATGTTGTTTATTTGGGGATGCCTGGACATCTGAAGATGTGACCGTGGAGTTAGTCCTATCTCAATGC…	CCTGTGGGGGTTACTTCTGA	ATGGTGGCTTCATCATCACA	CCTGTGGGGGTTACTTCTGAACTGTTACTTCTGTACATGCACAGTGAAGCCGGTCTGTATCTCGAGAATTAAGTGGACTCTCCAAATCTGTTTTACATGCAGCATAAGAGATTAAACATGCAGTAACTGTGGGAATATAGTTTTATAATTTAAAAATATCCCTGTGGAAGCGCACTCTTTCGTACACAGCACTTTGCAAGAGGTTTTTTTCAGAGGTACAAGATGTTGTTTATTTGGGGATGCCTGGACATCTGAAGATGTGACCGTGGAGTTAGTCCTATCTCAATGCACATGAGCAGTTGTTTACAATGTTGACTGTCCTCCTCATGGTCATTGCCTGGTGGTGCCAGAAGAGACTATCCCGCTAAGACCACCTGGTGTTGGTCTGTGATGATGAAG…	406
comp293037_c0_seq1	nt5c2_	TAGAAGAAGAAGAAGAGGAAGAAGAGGAAGAATAGATTTGAAAACTGTAAAGCGTCCTGGATGAAATTAACAGAATGAGTGTCCTGTTTAAGTGGATTTTCTTTGGGATGCCGAACTTTTCAAAGGCGCATTTTGAAACTCCAAAAAACCCATAAATGTCTGTTTTTTATGTTCTCATTCGCAGGCAGTTCATATTGTAATACAAATGCACAACTTGCATTGGAAAACATTTTTAAAGATTGATCATTTCATCTGGAATGCTTGTACAAGTATCCATTATATATAATTCCACGAGAGCATGCAAAAGATTGCATGTTTGTTTCTTCTTTTAATTAGTGCATTTCAATTAATTGATTTGAACGGAGTCTTGTGAGTATACCAGAATTTTATCTTTGGACA…	1022	2359	1338	CATTTCACTCGTCATCTGTCAGTTTGCTGCAAGGTGCACTTTACATTTTATGCACTCTTTCATGTTCTTATGCTAAGAGAACTCTTCTTTGGTAGCATGTCAATCTCAGACTTAAAACGGAAGGGACAAAGAACACAAATTCTGACTGCAGAATGCTGGTGCAAAATTAGGTTAGTTTAGGTTCTCCAGAGCGAGAATGGTAACATGAGTGACTAGTGGTATTGGTATTAACATACCAAGAACGCCTGCAGTTAGTAGAAAAAAATGCAATAGATTGCTAATAAATATTCTCAATGTAACTAATTCAATAAAAAAAACTGTTGGAGGTTGGCTATTTCCATTACTATTCAATAGACACAAATTCCATCGAACTTGTGGTAATAGATCTGTGTAGGAATT…	GGCACACTGGTTTCAGTTCC	GGGAAATTCAGTGCCATGC	GGCACACTGGTTTCAGTTCCGAAGAGAGAACACAAAGCTTATGTATATTTACTCCTCAACATATTCAAAGAGAATGTGTTACAGTCAGGTGACATAAGTGGGTATTTACATCTGTTATTTGTATTTTTAATGCATCACATTTTTTATGCCTCCTTTGATACAGTTTATACACATTCTCACATACCTTTTGGACGCAGTAGAAATAACACCATTAGATTAAGAGGATTTTAATGCTTTATGGAGGCAGGTCTTGAGGAGCAGTCCCTAATGAAATGGAATATTCAAACTATAAGTGTAGGAGCATAATTAATGTTACTCTCAATTAGATCTGTCTTAAGTAATTCCAGCATGGACCAGTGTCACACGCCTCTGCATGGCACTGAATTTCCC	390
comp291302_c0_seq1	opa	GCTCTTCCGATCTGTCGGATTCTTTGCAATACTCCTGCATTCAATAAATAGCGAATTTTCCTTCAATACATCGTGGCCAATCTGAGACCGTCTCTTTTTAGGGGTAAAGGGGTGAAAACAGGATGAGTGCTATGGTACTCAAAAGACAATTTGAGGATTTACATTTCATATATTGGGAAATAAAGTTAAAATAATTTTATAAGTGCTTGTAATCTGTATAGATGTGGCGTTGTTGAACCTTTGTGTTCTAAAGCGTGGTGCCAGTGAGTGTGTGTGTCACGCTTGTGTGTGTGTGTGTATTTCAGGAGCACCAGCCATTGGTTTTGCTCAAGGTGTGGGCACGAAACAATGAAATCAGACAGAGGTGGCACGACTAGCGATTCCCCTTTGATACAACAA…	437	1033	597	AAAAAACATAGCACTCCAAACATCCAGGACCGTGCATATTCTCTCTTGGTTATAGACAGGTGCTTCTAATGGCGGTAAAGTATTTGCAATAAAAATGTGGCTGCTGCGGATGTGTTACTTCTACGCGGTGATGTCAAAGAGGGTGTTGGTGGTTGCCATTACTCACTGGTTCAGCCAGATTCCAGAGAGCTACTGAGGCTGGGAACTGTAAACTTCTTTCAATGTTGACTCACACTAAACAAACTGGGCGATCCAACAGCGATGATAAAAGCACTTCAGCCGGTTTCCTAACCACCAGATAGAGGAGAAGAAAGGCTTCATTGACTGCGCTGTTGTGAAGCCACTGACGTCACCCGATGGACCCATGGCCAACGCCTTCCGCCACATTCAGCGTTGAAG…	CAAAGAGGGTGTTGGTGGTT	ATTGGCGACTTGGTGACTTC	CAAAGAGGGTGTTGGTGGTTGCCATTACTCACTGGTTCAGCCAGATTCCAGAGAGCTACTGAGGCTGGGAACTGTAAACTTCTTTCAATGTTGACTCACACTAAACAAACTGGGCGATCCAACAGCGATGATAAAAGCACTTCAGCCGGTTTCCTAACCACCAGATAGAGGAGAAGAAAGGCTTCATTGACTGCGCTGTTGTGAAGCCACTGACGTCACCCGATGGACCCATGGCCAACGCCTTCCGCCACATTCAGCGTTGAAGTAACGAGACAAGCCAATGAGGGCAAGCCGAGCCTTGGAGGATGCCACCAGGGATTGTGGCTTTCAGTCTGCCTCCAAGAGCGTGCCACCACCACGTGACCCAAAAGGGCGTAGGAAGTCACCAAGTCGCCAAT	398
comp291836_c0_seq1	phf	CTGCTGTGTAGGTATTATTTCATTCTCTTAGGTTTACATAGTAAATCATTTGTTCAGTTTATAAATATTACAGACACATTACATGTATCCATAACTTTGCACACGGTGGGCTTTAAACAGAGGCTTTGGGATTAAACTAGGGTGGATAGCATTACAAACCAATGTGCAGTAAAAGGATGCTAAGAACAAATCAATTTCTCATGGGCAACCAAGCTATGCACAAAACGCATACAAGTCACCTGAGATGAAACCACAGGTTACCCTTTATGTTGAAAATAAAGCAATCGGAAACATGCACCACTAAGGGTCATATCGGAAATGCAATACAACACCATTTTAGAAAATGTTCTGAACCCTAAACTTAAAAAAAAAAACAACACAATAGAACACAAAGCAACA…	405	956	552	GAAAAACATTTTGAAAGCATGATCCGGAACATGTTACACAATTTCAATGTCAGTGGAATGGCAGTTTTACTCATGCATAGATTGTGGGTTATTATTCAAAAACAACACAGTGGACGCTGCAAAAGTTTTTTTTTCTAACAAGTAATAGGGTATAAAACAGTGTGAAAAACGAAATTTCAAAATAACACCAGTAACGAGATGGAATGCAAAATATTGACAAGTACAAAAACATGTAAACTGAAGACCCTGCTTATATGGGCATATTGCCCCTCCATACCGTCCTTTCTCGAAGTCTGAAATATTAGCAAAAAGAATTAGCAACGCAAAAATGCCATACAAACAGATTGTCCATACAACACCATGATCATATTCTTCCAGGAGTGTAATGTCACCATTTAG…	CAGTGGACGCTGCAAAAGT	TGAAATCATCATGGCTCTCG	CAGTGGACGCTGCAAAAGTTTTTTTTTCTAACAAGTAATAGGGTATAAAACAGTGTGAAAAACGAAATTTCAAAATAACACCAGTAACGAGATGGAATGCAAAATATTGACAAGTACAAAAACATGTAAACTGAAGACCCTGCTTATATGGGCATATTGCCCCTCCATACCGTCCTTTCTCGAAGTCTGAAATATTAGCAAAAAGAATTAGCAACGCAAAAATGCCATACAAACAGATTGTCCATACAACACCATGATCATATTCTTCCAGGAGTGTAATGTCACCATTTAGCTCTAGAGGAACAACCTGCCCAAATCAGATTAGTAATATTAGGTAACATGTTAACCTAGTAACTAATAACATTTCTAGTTTCAAAAATTCACGAGAGCCATGATGAT…	403
comp295529_c1_seq5	phip	TTTATATTTCAATAATAGAAAATAACTGATCTGTTCAGTGAATTAAACCAGAAGGAAGAACATCTTAAAATGTTTTTACACTGGTATCCCCTAAATGAAAATTATGTTTACCTGGGCTACATATGTATATGTGTGTAATGCAGATGCTATGAACACTAGCAAGTCATTCTGCCTTATATAATGTATAATCATTTATCCCTTTGACAAAACAAAACTGTCAAAAGACCTTTACCAGTGCATTGTTACTGAATGTACCAAAAGAGAATAAATGTAATCAACTATTCACAATATGATTCTAATTCGACCAATATCTAGCATTTCATCAATGAAGATTGTGCACTGTACAGCCAGTCAAGGCAGTGATAACTATGCAAGTACTCCACTGCACTGTTTCTCCGT…	100	1100	1001	AATTATGTTTACCTGGGCTACATATGTATATGTGTGTAATGCAGATGCTATGAACACTAGCAAGTCATTCTGCCTTATATAATGTATAATCATTTATCCCTTTGACAAAACAAAACTGTCAAAAGACCTTTACCAGTGCATTGTTACTGAATGTACCAAAAGAGAATAAATGTAATCAACTATTCACAATATGATTCTAATTCGACCAATATCTAGCATTTCATCAATGAAGATTGTGCACTGTACAGCCAGTCAAGGCAGTGATAACTATGCAAGTACTCCACTGCACTGTTTCTCCGTCTTTGGCACAATAAACATAGATTTGAGATTGATACAAGAATTCAAGTCTGAAAAAATAGACTTATAAGTATTTTCCAATGTGGATATACATGTATAAAT…	TTCTCCGTCTTTGGCACAAT	AATGCACCAATGGAAAGTGAC	TTCTCCGTCTTTGGCACAATAAACATAGATTTGAGATTGATACAAGAATTCAAGTCTGAAAAAATAGACTTATAAGTATTTTCCAATGTGGATATACATGTATAAATATATTACACACACACAATTATATACCTCATAATACAACATACATGTACTTGACAAAACTGGGATAGAGCATAGATCTGCGCTAGGCCATGTGCGTAGCTTTCATACTCAGTTGCCATTTAAATTAAAAATACCTGTAGATTATCAAAATTGAGTTAATCCCATTGTTCGACCTTGCAATTATATTTTACAACAACTCATTGCAAAATTATTCAGGGAATTCAGACATCGGTAGCCAATAAAAACTTCTTATGTTGCCAAAAATAGAGTCACTTTCCATTGGTGCATT	394
comp295751_c1_seq4	phldb1	GCACGGGGAGGGCCGGGGGACTGAGGGACGGAGGGCGAGCGCCGGGCCCAGCCCGCAAATAACACCGGCCAAAAAAAGCCGGCCCGAAATTAGCCGCAGAGCCTGGAAGCCGGCGCTGGGGAGAGGGGGAGCACGGACCGGGGCGCACCGGAAACGGGGGCACAGAAGCCACCGCTTGGCAGGACAGGAGAACCGACCGAGGCGGCCCTACTCGGGTGCATGATTTGCCTGGGACAGTCAACCTTCCTACGATTTAACCACCCTGCTGAGGCCCAGTGGATGCGCAGCATGATCCCGGCAGGGGGGAGGAGCCCGGCCGCTCCCTATGGACACAGCACAGGGTCCCAGAGTCTGGTGAATGGCAATCACCAGGGTTCGATCCATGACGTGTCCAGGGCG…	4400	6400	2001	GGATCTGGATGGATGTGATAGTGACTGGAGCTGAAGGCTACACTCAGTTCATGAAATGACAAGCATGAGACACAGAATGCATCTAGACCCCATTCTACGTAAGGTGCTTTCCACCCTGGTTGTCCTAGGAAAACCTCACGTTCTTAGGCTGGATTCTTCTCCTCAGTGCCAAGAGAACCTGCAATGTCTGTGAGCAGAGAAGTGCATGCCAGTTACAGATGTACAGTGATCTTTCTACTTCGGGACAAATGAATGGAAGATCCAGACACCTGACCCACGAAGAGAGCCAATATGGCTGCCCAGTATGACTCCCAAGATTGCCCTTAACATAGATGCCTGACATGACTGCCAAACCGCCCCCAACATGGTTGCAACCATAGATGGAAATGTGGCTGGCAA…	TCCAACTGGACAAGTGATGC	AACTCAGGGAAGTCCCCACT	TCCAACTGGACAAGTGATGCTTTTATTAACTTAAGACAAAGAAAAAAAACACTATCAGTACATATCTATCTTTTCCCTAGAGTTTAACAAAGTATTTAAATATTTTTTTTCATTTAAAATGAGATGATAAAAACTTTTTACTGATTTTTACATGCAAAAAGGAAGAAAACGCGCTTATTTTTTCATGCGTTGCTCCAAGTGAAATAATTTCTGGGTTTCCACAGGATGGACTATTCTGGAGATCTTTAAACTTTTGCAATAAAGACTGGTTTTCAGGGAAAAACTAAAATAAATGGACTTGCATTTCCCGTCATCTAGGACTGTTTGTGAGAGCCATGGGATGCAGGTGTATGCATTACAGTTAAGAAACAGACCCGTTTCTAAAGTGGGGACTTCCCT…	404
comp289973_c0_seq1	plekhg1	GAGGGTGAAAAGGACAGCAGCCGGCGCACAGACATGTATGCACTGGCAGCACCGAGGGGGACCTGTCTGCGCCGGGTCTGGACGAAAATAGCATTTTGGATTATTCTCTGTTTCCCCTGAAGGAAAAAAATGCCTACGGATGACTACCATTTTCCCCTGGATGTCTTACCCACTGTGACCGAATCGTGTGGTCTCGTGATTGGAGCAAGAGATCTGCATAGGGGGATCAGACGTTTCCACTACTGCGACAGCAAGAATATGGAGCTGTCGGACAGTGACCGGCCCGTCAGCTTCAGCTCCACGTCCTCCTCCGCCTCCTCCAGGGACAGCCACTGCTCCTTCGGCAGTAGAATGACCTTGGCCTCAAACCATCATTTGGGATCCTTCCAGCAGGATCGG…	3700	6400	2701	AGAATACTCCCAACTGTATGACCAGATTCTTTTTCGAGAGTTGCCATCCAAACCACAGAACGATGCCTGTTCCACCTCATCTGCTTCGCACATCCCACACCCGAAGCCACTGTCATCACAGCTCAGTAGCGAATGTTCACAAATGGAGGAGTGGCTTTTAGATTCTACCTACAGTAATGGAGACTTGGCCAATTTTTTCTCCTTGTCTGACAATCAAGGTGCTAAATCAATTTACAGCTCTTCCGAACTCGATGCGAAAAGTTCCCAGAAGCAGCTGACGTGTTCCATATCTTCCCCCAAAGGTTCCCCTCATCCCCAGGACCAAACCCAAAGATGTAGCACATTTGCGAGTCAGTCTAACAAGCAGAATGTGCGCCAGGATTTCCTGTTCAACTCTTT…	ATTGCCTGCACCAGTTTCTC	TTGAGGTTAGGGCAAGTTGG	ATTGCCTGCACCAGTTTCTCCAGCAATGTTCTTCAAGAAATTGATACATGTTAGAAATGTCACTTTCTGACTTCCTACTAAATTCTGTGAGCATATCAGCGAGAGTTACTGTGTTCATGTAATTTATTTATGAAATGCTTCTCTCATTTGTTCTTTATGGTCTGGTCATATTCCACTCAAAAGACAATTTGCATGCAGATCAAAAACACCTCAGAATAATCGTATGCTTCGATCCTAGTCTGAAATCCTTATTCTGTTTCGACTATAGAGTGATCAGGGTTAAACTGAAACTTCAGTTTAAGCGAAACTTTCCACAACCAAATTCTCAAACCATATTTGATCAATGATGAAGATAATACACAGAAAAAAAACGGAGTTGTCCAACTTGCCCTAACCTCAA	400
comp294864_c2_seq1	ppig	AGAATAAATCCCGAAAAAGGTTTTAGAGTTTTCATAACATTTTTGAAAGTGGGAACCAATATTTAAAGGAAAAAAACTGTATCAATATCTTACTTGCCACAATTCAGCACGTTTAGATTTGATTACTTGAATACGACAGGAGACACAGCCATGCAACAGGACAAACCTAGTGAAGTCAGATTTAGGAGATCAATTCACAATCACCAAGAGCAGGCAGGTGCGAGCTGCAAAGTCTTCAGATAGGGATGAACAGTGCAATCAGGGACAAAAATGTAGGCAGATTGAAAAGGAGTCCTTGGGGCTAATCCGAAATCACACATTGAAGCGGTGTTGTTCAGAACATACTGCTGATTTTAAAACTCCACATCTGGGAATCTAAAAGCTACTCAATAGCCTTAC…	2000	4040	2041	TTTTCGGACTCAGAAATATATTTCTGCATGCCGAAATGTCACGATCAAGTGCTTTAGCTTTTCTGGAATTTTTTTGATTTCAATATGTTTGCCTTATGAAGAAACTCCTTGTTCAGACTCGGAGCAGTTCACCAGCCATTTTCATCCTTAAAATAGATCTACTCCTACAAATTAGGAGTAAATGTACTAGTTTGTGAATACCCACAAACTTGTGGTTTGGAGACTTTCACCACACCCTGAAAAGCCCACAAATCAAAACCCCATGTGCAATATACAGAAAACATTTTCTATGTGAGCAAATCCATTCACATTAACGTACAAATACAGTGGATTTACATTCATACATTAGGTTATGTGCGTACCTAGGGAAAATGTGGGAGAGCAGATATCTATATGAAT…	TTCGGAAGATCTTGGCTCTG	AGATCGGTCAAGAAGCAGGA	TTCGGAAGATCTTGGCTCTGCTCGCTCTCATGGCTCTTGGATATTATGTACATATCTTTGTCCGGTGACCTGGTTTCATCTCTCTCCATATTCCACTGTGAAGATGATTGGATGTCTCTCTCAATGCTACTTTGCTTATTTTGAGAGTCTAAACATGCGCCCGGTATGTGGTTTTTCTCTGTATTTACAGGGTCAATACTATCCAAGCCTATAGAAGGCTGTAACGTTTGACTTTCTGTGTCATTTTTTTCAGGAGGACATACAGTGTCTTTTTTTTGACTACTTTCTTTGCTACGTTTTTGACTTTCCGGGCTTTCAGAGTGAAACCTTCTTCTATTCTCTTTAATGGTGCACTTTTCTGGTGATATTTTCCTGTTCCTGCTTCTTGACCGATCT	396
comp293725_c0_seq2	prdm	TACCGACTGTCTGTAAAGCAGGCATACATGAGCAGAAGGTGTGGCTGTCGAACGATCGCTCAACCTTGAAGCATAACGTACAGAAAGACTTTTCCAGTTCCTCCCGTAAAGCAAGTTCCCTATGTACTTTATAAGTAGTGCGTGAATTCAGGGTTTTCAAGATGGTTGTTGCAGTCAACTAAAGTATTTCTACCACACGTTGAATCTTGCCAAGCTGTCTTTGTCTAGTAGTTCTGTTCAAAGAGCTAAACAAACCCAGAAATGTTCCTTCATATTTGTAAGATTTCACATTGTTGAATAGATGTGAGAAGCACGATTAAATGGGTTTTGGGCTCAAATAGGGCCCGTTTCCACATTTTTACATACAAATAAAAATAGATTTTGGTCCCATTCATGAGA…	108	576	469	AAAGCAAGTTCCCTATGTACTTTATAAGTAGTGCGTGAATTCAGGGTTTTCAAGATGGTTGTTGCAGTCAACTAAAGTATTTCTACCACACGTTGAATCTTGCCAAGCTGTCTTTGTCTAGTAGTTCTGTTCAAAGAGCTAAACAAACCCAGAAATGTTCCTTCATATTTGTAAGATTTCACATTGTTGAATAGATGTGAGAAGCACGATTAAATGGGTTTTGGGCTCAAATAGGGCCCGTTTCCACATTTTTACATACAAATAAAAATAGATTTTGGTCCCATTCATGAGATCAGTTCTTTGTGTTTCATAGCAAAGGTTATTCTTCCAACGGTTGGATAACTCCCACTTTGAAATAAACGTTTGAGAAGATTACATCAGACGTTCTGCATTTTAGAA…	TCAGGGTTTTCAAGATGGTTG	GAAAAGCTGGCGAAACACAT	TCAGGGTTTTCAAGATGGTTGTTGCAGTCAACTAAAGTATTTCTACCACACGTTGAATCTTGCCAAGCTGTCTTTGTCTAGTAGTTCTGTTCAAAGAGCTAAACAAACCCAGAAATGTTCCTTCATATTTGTAAGATTTCACATTGTTGAATAGATGTGAGAAGCACGATTAAATGGGTTTTGGGCTCAAATAGGGCCCGTTTCCACATTTTTACATACAAATAAAAATAGATTTTGGTCCCATTCATGAGATCAGTTCTTTGTGTTTCATAGCAAAGGTTATTCTTCCAACGGTTGGATAACTCCCACTTTGAAATAAACGTTTGAGAAGATTACATCAGACGTTCTGCATTTTAGAATTCCTTTGTAGATTACTTGAATGCAACATGTGTTTCGCCA…	406
comp288317_c3_seq1	prk	CTGGATCCTTCAGTTCCAGAGAGAACCTGTTGTGTTCAACTCAGCATTTTAAGTCATACCAAGTGTTGAGTCCATCCCGCTGTGGTATCCCTTAACCGCGAGCCGCCCTGGTGGTTTTCTGCTGGGACAATCTGTTGCGTGGCTTAGGTTCTCAGTCAAGTAGCAGCTGAAGGCTTGCACTCTTGCTGTGGTTGTATGCAAGAATACTGAGGTAAAAAGAAAAATCCATTTCATTAAATGAAGTTAATGTGGAGTCAAGGATAGTAAATCCATACTTACCTTGATGATATAGCCTTAGCAGATATTCGATAGCACGTATTCTTGAAAGTCAGCCTTAGAAACCTGATATTGTGGTAGGACACCCGCTGATAGCTGAAGTCCATGCAACTTAAAGGACGA…	536	1672	1137	TAAGGGATGGCAGAGGGGTTTCAAGGAGTAAAGGTAATGCCAAAATACACCTGCCCTTGGGTGCCACAGATGCCCATGTTTATCCCAGGTGTATGTAGTCTGGAGAGTTCAATACATCGGTAATCAAGGTTAAAGACCTTCGGGCAAGTGTATATGTGTGTGTGGGTATTACCGTGCAAACCTAGCAATAGATTATCCGAGTTCTGTACAGAAGTAGGGGGAAGAGGGACTTGGGCATAAGGCTGTAATGTGGAGAGGGGAACCGGTGTACTATTGATGGGCATCAGGATGGGCAGTTCTAGGGGTGCAGCGTCTATTTGTTGGTAAGTGTCTACATTGGCGTTTCCCCAGTGGTTTAATAGTTGGTGGTTCAAGTCTTCCAGAATAGTTTTCACTACA…	CAACCGCATACTGGAAGGAT	CGGGGTGAGGTATTTACCAA	CAACCGCATACTGGAAGGATATATTGCCACAGCTCTTAAATCAGCGGCCGCCAGGGAAAATAGTAGAGCCACTCTGTCCTACAAACATGGTTATGACGCCATAGAGTTGAACAGTAAAGTTACTACATCTGTTTGATGTGCCAGTGATCCCAGTAGTAATGTCAGAGACAACTATTTTAACATCTTAGGCCCTGATTATGAGTTTGGAATGAAATTATGATAAATAAACAGAGGTAACCACAGGAATCGGGATTCTGGGTCAATCCCAGGAAAGTTGCGGGAAAAATTAGATGCTTGCATAGACAACTGAGATAAAAACGGTTTCTGTATGCACTTCCCCGTTTTAGACACAAATTCAGAATAGTTCAAATTCAGCACATTTGGTAAATACCTCACCCCG	400
comp293844_c1_seq1	pros1	GATCTGCCAGGCCTCCTTGATGGAAGGACATTTATTGTTGCTTATTACATATGTTGGATTATTCGACAAGGTGTCATTAAAATTATTTATTGACAAATGCACGTTATTGCTTTTTTATTGTACTATATCTATTTAAAACATTACACTTCTTAACAAGGTCCTATATTGTGGCACCATGTACCCACACTTTTCCCTATCCCTATTTTCCATCTCCTTTTTTCATATACATAATGTTCTGGTTCTTATTGATATGGTTTGTCTTATGTTATTATTGCTGTATACTACTTATATTGACTGTTCAAATGGACAACTTGTATTATTTACTAACTGGAGGCAAAATCTTTAAACACAAAAAACAGACAATACTTGGAAAATAAAGGTTATCAGTATTTATAATAC…	100	4600	4501	CACGTTATTGCTTTTTTATTGTACTATATCTATTTAAAACATTACACTTCTTAACAAGGTCCTATATTGTGGCACCATGTACCCACACTTTTCCCTATCCCTATTTTCCATCTCCTTTTTTCATATACATAATGTTCTGGTTCTTATTGATATGGTTTGTCTTATGTTATTATTGCTGTATACTACTTATATTGACTGTTCAAATGGACAACTTGTATTATTTACTAACTGGAGGCAAAATCTTTAAACACAAAAAACAGACAATACTTGGAAAATAAAGGTTATCAGTATTTATAATACATTTGTAATTCAGAAACATGTTTTAAATACTTGTTAAGGATAGTGTAAGTAGGTATGTTGTGTGCTACTGTCACAAACACATTTCTGTACCTTACAGAA…	TGGACCGCATTGTAGTGTGT	AAAGTTTGGACGCAACTTGG	TGGACCGCATTGTAGTGTGTTTTATGTACAGATGTTTTGCCACACCAAAACTGTGCTTATCTTATCAAGTGAACACAACAAATGCAGTTGCCTGGTGTATGCATATTTGTTAAGATACAGATGATGCCAGTGACCATTTAAGTCTGCTTTCAGATGTATTAACACAATGAACATCAAGAATGCGACTAGTTGTATGCATTTATAGAGGTGGAGGAAGTAGCAAACCTGCTGATTAACTGAACCACGAAATACCCAATAACCCTAGCCTTGTGGCTGACATGAAAATTAGCTACACGCTAAAGCTGTTCCTGATTTCATGTAGGACAGACCTAGTACTTGGGAGAATTGTCTAACCATGTAGAGTTGGAATTTGGGCACCAAGTTGCGTCCAAACTTT	397
comp295935_c0_seq6	prrc2b	GAAAAGCATACTTTGCTTTATTTTTATTTTTTTATTTAAATAAGGAGAGTTCTTTCGTATGGAAAGATCTAATACAATCACATTTGAAAGGAAAAACAATTGGTGATACTAATAACAGGGATGGGGCTGGGGAATGGGTTTGACAAACCCCAACATTGAGACTGGCTAGAATGAGAATATTTTAGGTCAGTTAAAAGTTTGTTTTTAAATTATATATATATATATTTTTTATGTATAAACAGCTGCACGTTACACATCCAACATCTACCCTTTCAAATATCCTGTTGGTGTAAAGGAAGGGCAGGTAGGGAAGGAAGGGACAAAACAGAGGGGAAAAAGCCATCAGATCTGAGCAAGAACTCTACAGTACAATATCCTCTTTGTAAACCTCAGGTACAT…	100	4570	4471	TTGGTGATACTAATAACAGGGATGGGGCTGGGGAATGGGTTTGACAAACCCCAACATTGAGACTGGCTAGAATGAGAATATTTTAGGTCAGTTAAAAGTTTGTTTTTAAATTATATATATATATATTTTTTATGTATAAACAGCTGCACGTTACACATCCAACATCTACCCTTTCAAATATCCTGTTGGTGTAAAGGAAGGGCAGGTAGGGAAGGAAGGGACAAAACAGAGGGGAAAAAGCCATCAGATCTGAGCAAGAACTCTACAGTACAATATCCTCTTTGTAAACCTCAGGTACATCAGTACAAAGCCAGAGAAAATGAGGGAGACCTGTAACATGCTGGGATGGCTGAAAGCCACCACAGCTAGGTTTCGAAGCCCACCGTTTCCTAGCTCAGT…	CTCCCACCCTACCCCATAAT	CCATGAAACTGTTGGTGGTG	CTCCCACCCTACCCCATAATGTCTACTTTAGGGCAGACAGGAATCTAAGAACCCCACCTACGCCCCCGCATTTTCCCCCTCCCCCACCCCCACACAAAGCCAGTTCATCAGCCGGCTAAGTCAATCTGACATGCCATGACTTGAAACAGAAGCCCTTTTCTCTCGAGGGAAATAGTACTGCTGTAATTTGAAACACAGAAAACTTAATGGTCTATACTCAAGGGCGTGTGGTGCTGGGAATGCAGCCAGCTAAAATTAAGCCAGGCACTCAGTTACAAAAACAAAGTGCTCATACTAAAAATATTTAAATAAAATCACTATTTCCAAATATGAAGTGCAAAATGGCCATAAGGGACTTCCGCTCCCAGGAACCTCCAATGTCACCACCAACAGTTTCAT…	401
comp296248_c0_seq2	ralb	AACCGCTCTTCCGATCTCCCATTAAAAAAACACAAACAACAAATGAAGTGCTGTATTCAAAGGTGGGCCCTTCCAACAAAGTTAAACCCATATTCTGATCCCACTATGGCTTACGGCTGTCTTACAGAACCATGCATATGTTCCTTAAAATTACAGTTTTTTACTAAATTTGGCAAATAAATGTCGTCAGAGCACACCCATGCCTCAAAAGAATCATGTGCTACTCATCCAGGAATAAAAGTGTCAGAGCGTACCTAGTTGCTCGGCTGATCATCTGGCGGAGACATCAGATTTTGAAGACCTACCAAGGAACAGAGTGTCAGCTCCCCTCACTCAAGAGCAGGGGCATCCAGCATACGTTTAAAATGCCCAAATGAATGCCACATTGTCAGGATAAAG…	735	1641	907	GTGTTCAGATAACAGAGTGCTCTAGGTATACCACACAAAGTTTCTTATTTTCACTGTATTAACTTTGAAAACAAAACAATGGATGTCACAGACACCAGGATGCTTCATTCCCATGGGTTATAATTTGTAGAGAGAACTAAACCAGACAACAATGCTAAGACCTTGAGGCTAATGGACAAATAGTTCAAATTAAGTGTGCATTTTATATGACAGTCATAATTTTAAATACATAATTTTGAAAATATACTGATGGGATCAGCATGGCCCATTTGACAGTTTGACAGATATTAATTGTGAAAGTTACCAACTTTAACCGTTTGGTTAGCTCCCATACCACCCAAAAAAAACTGTTAACAAAGTTATGTTAGAGCAAGAATAATCCTTTGATGTTCTGTTTTT…	TAGCTCCCATACCACCCAAA	GTGCCTTTTACACCCTCCAG	TAGCTCCCATACCACCCAAAAAAAACTGTTAACAAAGTTATGTTAGAGCAAGAATAATCCTTTGATGTTCTGTTTTTTGAGACAGAAAAACCCCATGGTACAAATACAGGTTATTAGAAACAAACATGTAACAGAAGGATTTTGAAGATCAGCAACTTACAAAAAGGTCACACCTTGCTTGAAGCAAACAGGCGAACACTGAAAGGAGTGTGGCTGGTCCATGCCTAAATGTGGTGTTGACAAGCTTTAAAATGGCTTCTTTTTATCCAGCACATTTAGTGTCAAGCAAGTTATCGGAGGAAAGAGCACGGCAAACAGGATGGTTAGGAATATCCTGCAATCTAACTATAAGCAAAAAAAAAAAAAAACATCTCCATCTGGAGGGTGTAAAAGGCAC	397
comp295898_c0_seq4	rbm	GCCGGGCAGTCACTACAGTGAGCAGTAAGATGGCGGCCGCGTGAGAAGCTCGCACACCTACTGAGGCGTTTTTCTTCAACGAACGAGTTACAGGTTCGACTTCAACATGAAGGGGAAGGAGTGTTCCCCAACCAAAGCAAAGCGATCCCGCGGCGGAGAGGACCGGGACCGTGGAGGGCGCAACAAACCCGGCGGCAGCAACGGCTCGTCTGCCAAGTCAGATGGCGGCCGACGCGGGGGGCACCAGGACAAGGGCCGCGCCGGCTCCCGTGAGTACGAGAGCCGCTACAGTAGTACTGGAAAGGGGAGTTCTGGCAACCGGGGCGGCTTGTCCTCTGCCGCTCCTGAGGCCGAATACAAGACTTTACGGATTTCTGAGTTGGGGTCGGCTCTGAGTGA…	850	2509	1660	CACAGCTGCCCTGGAGCCACGGCTGGGCTTCCGTGAGCCCGACGACATGTCACCGGAGGACGACCAGCGTGCCAACCGCACCCTCTTTCTAGGCAATTTGGACGTGTTGGTAACTGAGGCCGAACTGAGACGGCACTTTCAGCGTTTCGGCACCATCACTGAGGTGGATATCAAGCGACCCACGCCTGGCCAGCACAGCACATACGGCTTCCTCAAGTTTGAAAACCTAGACATGGCGCACCGCGCTAAGATTGCAATGTCTGGAAAGCTTATCATGGGCAACTCCATCAAGATCGGATACGGAAAGGCCACGCCCAGCAGTCGCTTGTGGGTTGGAGGATTGGGCCACTGGGTTCCGCTGGCCGCACTAGCCCGGGAGTTCGACCGCTTTGGGACTAT…	AGATCGAGAGCGCAATTTGT	TCGAGGTCTTGCGTTCTTTT	AGATCGAGAGCGCAATTTGTATCCAGAGACTGACTGGGCACCCCCTCCTGTCAGGGAGAGAAACCGGCCTCCATACGAAGCTCTGGACACTATTGAGTGTAGGAGAGACGGGTGGTCACTGGAGCGTGACCGCGAGAGAGACTTACTTAACAGAGAGCCCAGAAAGCGTAGACTGCTTGATGAAGGGCGTCACTTGGACAGATCCCCGGAGGCTGAACGTTCCCGGAAGCGGCCATGCGTTACCCCTGACCGAAGCCCGGAGGTTAGCGGGGGGCGCGATGGTGCACGTTACAACGAATATGGGCGCCTGGCCCCCGGAGTTGAAAGGGCGTCGTCTGCAAGCAGGACTCGCCGGGGTAGCCAGGAGAGAGGGCAAGGCGATAAAAAAGAACGCAAGAC…	404
comp292488_c0_seq5	rbm25	TTATGGTAGAGACCAAAAATTGGTTATGTGAATTTTATTCAAAGAAAAAAGGTGGTAATCCCAACATGTGATTACGAAAGCATTTACAATAATGAGCAGGATAGGACTATTTTGAGATTGTGGGGGGTTCTTTTTATTCATGCTTTAATATCCTAATGCATATGGCACTTTTAAGGAAACCACACAGCTTTCAAAATATGTAATTATATCAAAAATCAGCAGGTATGCCTGTAAATTAGGAGTCATGGCAATAAAGGAATTTCACATTAACCTCCTGCACAGAACAAATAAAAGCACAAATGTTTCCAATTATTTGAGAAATATAATTTAGGTCAAAACCATTTGGCTTGGAGATTGACACAATTATTAACATGGCCCATTATGAGGCGAGAGGTGGCC…	100	1900	1801	GATAGGACTATTTTGAGATTGTGGGGGGTTCTTTTTATTCATGCTTTAATATCCTAATGCATATGGCACTTTTAAGGAAACCACACAGCTTTCAAAATATGTAATTATATCAAAAATCAGCAGGTATGCCTGTAAATTAGGAGTCATGGCAATAAAGGAATTTCACATTAACCTCCTGCACAGAACAAATAAAAGCACAAATGTTTCCAATTATTTGAGAAATATAATTTAGGTCAAAACCATTTGGCTTGGAGATTGACACAATTATTAACATGGCCCATTATGAGGCGAGAGGTGGCCTCGTGTTTATGCAGACTTAATTTACAGAAAACATACAATGCTAAACGTCACTCAGGCAAGACTCTGAAAGAAATCGGAGCCTCAGATCAAGTATATACA…	TACATGGCGGAATCTTGTCA	CACCCTTGAATGAGGGAATC	TACATGGCGGAATCTTGTCAAGATCCCTCTATTAAGAATACAGTTTTCTTATGTCTTCTTAAAATGCAGGAAGTTTAGCAACAGAAGGCCGGTTTTGCTTTCTGATATGGCAAATCAATTACCGCTAACTGAATTCAGTATTCAGCATAACAATGTGAAACAAAAGTACCAAATCAGCCAACAGTATTCATTTAAAAATATTTTCATTTTAACATGCCTCTTTTGAAGACTATTTTCATACACCTGTTAAGTCTTCTCAGGTGGATACGAAGAGGTAAAAATGCAATCCACAACCGTCCCCATTTTAGTATGAACTTGTCAAAAGAAGCCAACCCTTTCCAGCTTTTAGTATCAGGAGGAAAAAAAAAATCTAACCATAGATTCCCTCATTCAAGGGTG	399
comp295651_c4_seq2	rxr	AGCACATACATGAATTATGTGTAGCTATTAGGCTGATGGATCAATTTTTCCAAGTCTCTGCAGTCGCCGATCCATATGTACTACCTAGGACCCCAAAACCCATTAGTTCATATCACAAGCTATAGACTAGCTGAAGCCATTAATCCCCATTGTCTATGTATGGATCATCTAAGCCATCAGCTCATATCTTCTGCAGATACAGGCCCAGCTGCCCCCAGCTGCCGTGGTCCACCTTCTCTGCTGATGAAACTCCTGCTGCCATTAGTCCTCACGTAAACGGTGCACAGGGAGGGAAAGAGAAAGATAAATGTGGCACAGTTGAGATGCACCATTTTGCACCCTTGTCATCATCTTGGCAAGGCTAGTTTTGGCTCTCCGCTCAGATCGCTAAAGAATGTC…	195	784	590	AGATACAGGCCCAGCTGCCCCCAGCTGCCGTGGTCCACCTTCTCTGCTGATGAAACTCCTGCTGCCATTAGTCCTCACGTAAACGGTGCACAGGGAGGGAAAGAGAAAGATAAATGTGGCACAGTTGAGATGCACCATTTTGCACCCTTGTCATCATCTTGGCAAGGCTAGTTTTGGCTCTCCGCTCAGATCGCTAAAGAATGTCTTTCGATCAGGTTAACAAATTCAGCGGTTTAGTCACCCAGAGTGCCAGATCCTTCACCCACGACGATGTGGTACGCTATGTCGTGAGAGTGCCATTTCCAAGAGTAATGGTGAAAGGGCTTAGTCTGTAGTATGTATTGAAGCCTCAGTGATGCACGCCTGCCTGTCAGTAAGACAAGTCTTAGTCTGCGGAAC…	CTCCGCTCAGATCGCTAAAG	AAGGAGTCGCGAACAGAAGA	CTCCGCTCAGATCGCTAAAGAATGTCTTTCGATCAGGTTAACAAATTCAGCGGTTTAGTCACCCAGAGTGCCAGATCCTTCACCCACGACGATGTGGTACGCTATGTCGTGAGAGTGCCATTTCCAAGAGTAATGGTGAAAGGGCTTAGTCTGTAGTATGTATTGAAGCCTCAGTGATGCACGCCTGCCTGTCAGTAAGACAAGTCTTAGTCTGCGGAACCCAACTATTGAGGAACTTCTATGGGTCCTTTGCGTGGCCCTCAGAGCATCACTGAGACAGATTTTCCATTTTGGTAACTGGAGTGTGTGCACTGCATGCAGAGAAAAGGCTTTCCTCTTCAAAAAGGGGTGACATGGCAGGGGACATGGGAGGAATCTTCTGTTCGCGACTCCTT	395
comp294894_c0_seq9	samdb	AAAAAACAGAGGTGGAAGAGATAAATAGGAAGCCGGCTCCCTGGTTCTCTCTTTGCCTCTCTGGCTGAAGAAGGATCATTGTCTCACTGACATCAGTGCAGTGTGAAAACTGTACCCAAAACAGCTCCCCTTACCCTCCCTCATGGAGGGGGCAAAGCGACTCCTACTCCACAAACTTTCTATCTTAACCAAAAACCTTACAATTCACTCGTTTAGGTTGGTTGCATGCCAATGGTTGGCAATGCTCGACTTCTGAAGTCCAAGGCTTTCTGAAACCTACCACTGCCACAAGGTCAGAGGGCATCATTGGAGATTGCTTTGCCATGTCCGCTTAGTAAGCCATTACACGATGCAACAGTGGCTGAGAAATGAAGACTTTACTATGGGATGGACAAGAAT…	102	1592	1491	TGTGAAAACTGTACCCAAAACAGCTCCCCTTACCCTCCCTCATGGAGGGGGCAAAGCGACTCCTACTCCACAAACTTTCTATCTTAACCAAAAACCTTACAATTCACTCGTTTAGGTTGGTTGCATGCCAATGGTTGGCAATGCTCGACTTCTGAAGTCCAAGGCTTTCTGAAACCTACCACTGCCACAAGGTCAGAGGGCATCATTGGAGATTGCTTTGCCATGTCCGCTTAGTAAGCCATTACACGATGCAACAGTGGCTGAGAAATGAAGACTTTACTATGGGATGGACAAGAATTTACAGAGCAGACACTTCAGCTGTGAAAGACTACATTGGGTTAGGGGACATGCTATGCTTTGGGATGGTGTCCCATCCTTTCCTGACAATAGGCAGATCTG…	AACCTACCACTGCCACAAGG	AAGGTTTGTTGCCATGCTTC	AACCTACCACTGCCACAAGGTCAGAGGGCATCATTGGAGATTGCTTTGCCATGTCCGCTTAGTAAGCCATTACACGATGCAACAGTGGCTGAGAAATGAAGACTTTACTATGGGATGGACAAGAATTTACAGAGCAGACACTTCAGCTGTGAAAGACTACATTGGGTTAGGGGACATGCTATGCTTTGGGATGGTGTCCCATCCTTTCCTGACAATAGGCAGATCTGGAGGCAGCAACTGGATGTCCCTTACTCCATAGATAATAGAATTTGGTGATTAAAGAGCTTCCTCCACAAGGTGATCCTGGAACACTTATTAATGGACTCTTCGACCAAGCCACTTGCTGCCGAAGTCACAGTATCCAAAGTGTAGTAGGAGTGCTGAAGCATGGCAACAAAC…	402
comp290820_c0_seq2	scap	GCTTCTCCTTTGTGGTACAGGGTTTGTAGCAGACCCGGGTCGGACTGAGCAAAGGCAGAAGTCAGAAGAGCCAAGTGGAAAATTCAACAGACGCACACAATGGGGACTTGGTGAAGGTGTAGCGGACCAATCAAGTGCCGACGTCCCACAAAACAAGGATGCTCTTCCACCACTCCTGATGTTCTGAACTTGTTAGTAGACGGTGGATGTCAGCACTTTCCTTCATCAGCAGATATGTTTTAGAACAAGCTGCTGCCAACGGTTTCTTTGTTCCTGCCTTAGTCTAGCTTCTCCAGTACGGACGGGACATACACAAGACTGAGCTCACTGCCAAAGTCACATACAATTGCTGCATTGTCGAGGACCAGTATTTGCCGAGCAGGCTGTGCCTCTTCACTC…	101	517	417	TGGGGACTTGGTGAAGGTGTAGCGGACCAATCAAGTGCCGACGTCCCACAAAACAAGGATGCTCTTCCACCACTCCTGATGTTCTGAACTTGTTAGTAGACGGTGGATGTCAGCACTTTCCTTCATCAGCAGATATGTTTTAGAACAAGCTGCTGCCAACGGTTTCTTTGTTCCTGCCTTAGTCTAGCTTCTCCAGTACGGACGGGACATACACAAGACTGAGCTCACTGCCAAAGTCACATACAATTGCTGCATTGTCGAGGACCAGTATTTGCCGAGCAGGCTGTGCCTCTTCACTCTTGCCTAGGTAGACAGTCTGAAGCAAGTCCCCGTAACCAATGTCCCAAAAGGAGACGCAGCCTTGGCCTCCTGTCACCAGCAGGTTATCGGAGATTATCC…	GGGGACTTGGTGAAGGTGTA	TGGGGATAATCTCCGATAACC	GGGGACTTGGTGAAGGTGTAGCGGACCAATCAAGTGCCGACGTCCCACAAAACAAGGATGCTCTTCCACCACTCCTGATGTTCTGAACTTGTTAGTAGACGGTGGATGTCAGCACTTTCCTTCATCAGCAGATATGTTTTAGAACAAGCTGCTGCCAACGGTTTCTTTGTTCCTGCCTTAGTCTAGCTTCTCCAGTACGGACGGGACATACACAAGACTGAGCTCACTGCCAAAGTCACATACAATTGCTGCATTGTCGAGGACCAGTATTTGCCGAGCAGGCTGTGCCTCTTCACTCTTGCCTAGGTAGACAGTCTGAAGCAAGTCCCCGTAACCAATGTCCCAAAAGGAGACGCAGCCTTGGCCTCCTGTCACCAGCAGGTTATCGGAGATTATCCC…	401
comp293210_c2_seq2	slc25	GCTCTTCCGATCTGCTGGTGGTTCTGCCTCCCTTGTGGCACAGAGCATCACGGTCCCCATTGATGTGATCTCTCAGCACCTCATGATGCAGCGGAAAGGGGAGACTTTGGGTCGCTTTCGAGTGCTCACTGGCAATGAGAAAAATCCAGTAGCTCTGGGACAGACCAAGGACATCATTGTGCAAATTTTCAAGGCAGATGGACTGAGGGGTTTTTACAGAGGCTACGTGGCCTCTTTGCTCACATATATTCCAAACAGTGCCGTCTGGTGGCCCTTCTATCATTTCTATGCAGAACAGCTCTCTTGGCTGGCACCGAATGACTGTCCGCATCTAGTGCTCCAGGCTGTCTCTGGACCATTAGCTGCAGCCACAGCATCCACTATCACCAACCCTATGGA…	607	1333	727	CTGGTAGCAGTCTTTGTGAAATCATACTTGCACCCTTCTGTGTGATCGGCTGTAACGGTCAGCAACTTCTAAAAGCTCCAGACTTGGGACATTCCGGTGAACTAGTTCTGGCGGTGTTAATTGGTGCCAAAAATGGAGCAATCTTCAGGGGCTTGCTGCACACCAGGTTTATAAGAGACAATCTTCCACATGATGGTGATTGGAACATTCAGTTGTCACTGTCTCACACTCAGCTCCATGGTAGACTTGTTGAAAGATTGCAAGAATTGGCCACTGAGGTGTGTGGATCTCCACGGCACGGCGTCTGGCAAACTACTGATCGTTCAAGCTCTATCTGCTCTTTATCCTTTGAAGACACAATCAAGTGAAGCACGGCTAGCAACATCCAGGCTGTGTGCC…	CTTGCTGCACACCAGGTTTA	CAATCCTCATGCCCACTTTT	CTTGCTGCACACCAGGTTTATAAGAGACAATCTTCCACATGATGGTGATTGGAACATTCAGTTGTCACTGTCTCACACTCAGCTCCATGGTAGACTTGTTGAAAGATTGCAAGAATTGGCCACTGAGGTGTGTGGATCTCCACGGCACGGCGTCTGGCAAACTACTGATCGTTCAAGCTCTATCTGCTCTTTATCCTTTGAAGACACAATCAAGTGAAGCACGGCTAGCAACATCCAGGCTGTGTGCCATGTTTGTTGTGTATTTTTTATTTGTATATCGCCAAAACTCAGGTGTGAAACTGATTTGTTACCCTTGTGTATAAGCTTATGTAATAATGGCTTGAATCATGTGAGGGCTGCAGTGAAGAGGAATTTTAATTGAAAAGTGGGCATGAGGAT…	401
comp294595_c0_seq1	slc5	AGTGCTGCAGGCAGCGCTGAGTATTTTTGGGATTGTTGGAGGACCTCTTCTCGGCGTCTTCTGCCTTGGATTGTTCTTCCCTTGCGCCAATTCCACAGGCGCTCTCACTGGCCTGCTAGCCGGTCTCGCCATGGCCTTCTGGGTCGGAATTGGGAGTTTTGTGCAGAACGTGAAGTCGGCCCCGTCTCAGCTGCTGAACAGCACCATCGGCCCCGAGTCTGGGAACTTCACGACGGCCGTCATGACGACGCTGCTGTCCACGGCGCCCGTGAAGAAGAGTGGGTTGGCCAAGTTCTACTCGTTATCCTACATGTGGTACAGTGCGCATAACTCCACCACGGTTGTCATTGTGGGGCTGATTGTCAGCTTCCTAACAGGCTCGATGAAAGGTAAAGATGT…	610	2829	2220	CTATTCCAGAGCGGATGGTGGCCACTCTTATGTTGTACACGAGACGTCCCTCTGAAGAACAGAGGTGGACCAGAGTAAGGACATGCGCAGTGAATGGGCAAATGAAGACGATCAGAACTCTAAAGACATTTAGACACTAGAAAGCACTGGTACGGTACCGGTCATTCAGAATGAAACCTGGGACCAAAAGCTGCTAAGAGGAGATGGATTTATGTATATTTAATTATCACTGTGAGCGTCAGGCTTGAGTGAATTATTGTCCATCTTCTTTAAAGACCGCCTATCTCCCATCGAGGTCCTGCTGGCATTTGTCAGTAGACAGCCCTATCTTGTGTCCCGTACTGCACAGTCTCACCGTGTACCAACTGGAATTCTGCACTAGAGCTTAGAATGGCTCCC…	GCCCTATCTTGTGTCCCGTA	TTGTTGCCTTGCTGTGGTAA	GCCCTATCTTGTGTCCCGTACTGCACAGTCTCACCGTGTACCAACTGGAATTCTGCACTAGAGCTTAGAATGGCTCCCAAACGAGACATCGTTGAACTTGAACAAGAACTCCTGATGGTCAATGATCTCTCAGCTTTGACCTACTTGTCCAGAGGTGAGAATGGTGATGAATCCAAATGGGGTCTAGTACATGGTGGCTCCTAGTGAATATTTCACCTTTACCATAGCCATAAGTGAAAACTACATTTTTCAATTTTGAGAATATCATGAGGAGTGGATAGGCCATGGTGAGATTTATCCTTTTGGTGTTGGAGTGATGAGTGCTCACAATAGTGCCGCAGTTTCCTCTTCTGTCTTCTCTTAAGTTGGGATCTATCGCATTACCACAGCAAGGCAACAA	400
comp296119_c0_seq2	slc6a	TCCGATCTGGAAAAGTCTGTGCCGCGCAACCTTCCCCCCAATTTTCCCGATCTCCCACATTCCTCCGAAAGGTCCGAACTCCCTACTCCTGCGTCCCATCCTCCCCCATCCCCGGTGATCAGAAAATAGTTGCGCGGCACAGACTTTTCCCGGAGAGGAGCCAGCCCTCTTCATCAGGTGGAGGAGTCTTCCTGGGACCCTTCTGTCCATTTTACTTGTGGACAGAATTTTACTTGTTTTTTTTTTTATCTCCAAGGGGAGATGAGACCATCTCAGAAAGTCATATTCCTCTCTCCCTCTTTCTTACAGTTATTTTATTATCTGTGTTTTTTGGTATGTCTTTTAACCCTTTGTTTACAATGCAAAAAATGCAGTCGCGAAACCCAGGTGCCGGGCTCT…	128	1892	1765	AGTTGCGCGGCACAGACTTTTCCCGGAGAGGAGCCAGCCCTCTTCATCAGGTGGAGGAGTCTTCCTGGGACCCTTCTGTCCATTTTACTTGTGGACAGAATTTTACTTGTTTTTTTTTTTATCTCCAAGGGGAGATGAGACCATCTCAGAAAGTCATATTCCTCTCTCCCTCTTTCTTACAGTTATTTTATTATCTGTGTTTTTTGGTATGTCTTTTAACCCTTTGTTTACAATGCAAAAAATGCAGTCGCGAAACCCAGGTGCCGGGCTCTGTTAAGAGGCCGTTGGTTTGCGAGGACCAGGTGCCATGGCTAAACGTGTCACCAGCATTTGATACGTCTAGGAACACTAGTGATACTAAATGTGCCAACGTACATGAACAAAAAAAGAAAAGAAAAA…	GAGTCTTCCTGGGACCCTTC	ATGGCCACGTAAGAGACAGG	GAGTCTTCCTGGGACCCTTCTGTCCATTTTACTTGTGGACAGAATTTTACTTGTTTTTTTTTTTATCTCCAAGGGGAGATGAGACCATCTCAGAAAGTCATATTCCTCTCTCCCTCTTTCTTACAGTTATTTTATTATCTGTGTTTTTTGGTATGTCTTTTAACCCTTTGTTTACAATGCAAAAAATGCAGTCGCGAAACCCAGGTGCCGGGCTCTGTTAAGAGGCCGTTGGTTTGCGAGGACCAGGTGCCATGGCTAAACGTGTCACCAGCATTTGATACGTCTAGGAACACTAGTGATACTAAATGTGCCAACGTACATGAACAAAAAAAGAAAAGAAAAATGCACAAAAAAAAGAAAACTGACTGCGAGTGTCACCTGTCTCTTACGTGGCCAT	397
comp295042_c1_seq1	smo	TTCAGTGACTTTTTTATTGTAATTTTTGTTTTACCAAGTATAAAAATACAAGAATTTGGTAACAGCTTTTTACGTTTCCCCCCAAAAACAGTACCACCTTCTGTTGTTGTTCTTGTGGGCGATGAACCAACTTCAACATAGCACACCTGAACAATGACATATACAAATGGAAAAAAGAATTCAGAAATGTAAAACAAAACAGTTCCAAGACCCTCAGTTGCATCAAGTTCTTTTGTAAGCCAATAAGGAAAGTTGGCAAAGTTGACGAGACGTACAAAATGCACTTCTACAATTGTTGCTGAGGGAACACCTACCTACCCAGCTGCCAAGTTAGATTATGCATTCTCGCTGCTACAAGCAGGCCCGAACTTGTCGTTTGCTCCTCAGCCCATGCCATGC…	100	2775	2676	TCTGTTGTTGTTCTTGTGGGCGATGAACCAACTTCAACATAGCACACCTGAACAATGACATATACAAATGGAAAAAAGAATTCAGAAATGTAAAACAAAACAGTTCCAAGACCCTCAGTTGCATCAAGTTCTTTTGTAAGCCAATAAGGAAAGTTGGCAAAGTTGACGAGACGTACAAAATGCACTTCTACAATTGTTGCTGAGGGAACACCTACCTACCCAGCTGCCAAGTTAGATTATGCATTCTCGCTGCTACAAGCAGGCCCGAACTTGTCGTTTGCTCCTCAGCCCATGCCATGCTGCTCTACCACCAGCACGCGTCTGACTCAAAAGATTTGTTTTCTACTCATCTCTTTGAGTCACGTGGCAACAACATAACCCTCCTTGCGACTCTTAAAA…	GCCTCTTCTGGTCTTGGATG	CCCACTTCATGAACGAGCTT	GCCTCTTCTGGTCTTGGATGCTGCTGTCCTCTTAAGAGATGATGCTAGACAATAATATTTCTTCTGGGTAAAATCAAGTGGCGGCTAACATAGCTTAGAGGGCAATTTAGAGTTTATCCAAACAAGGTCAACAACTTAAGGGGGTAAAGGGGACAAGAAGCAGCATTTATTCTGTTACCATAAACGTGCATACGTTCATCGAAACGTCATGCTAGGATACTCTACACAAGCTAGCCACTTCCAAGATAGCCAACCATTAAATATGGTCAAATACGCTCAGTCACGTCTCAAAGAGCGTTGAAACACAATCAGGTGTCAAGAGTGACAACAACCCTTTTTGGAGTGAGGAGTGACGCCATGACCCTCTTGTAATTTTGGAAGCTCGTTCATGAAGTGGG	398
comp292804_c0_seq3	sppl2a	ACCTTGCTAATTATAGCGGCAAGGTACCATTTGGACAATGCAGAGTCACTTGCTTCAATAAAGCTGCAGAAGTCCGACTGCTCTTCTTGGCTGCGGCTTGCCTTGCCTTGGCTATAGTGTGGGTAGTGTTCCGAAATGAAGATAGGTGGGCTTGGATATTGCAAGATATTTTGGGTATTGCTTTTTGTCTCAACTTCATCAAAACTCTAAGAATGCCCAATTTCAAGGCGTGTGTGATCCTTCTTGTTCTCCTGCTTTTATACGACGTATTTTTTGTCTTCATAACACCATTTTTCACAAAGAGTGGAGAGAGTATTATGGTTGAAGTAGCAGCAGGTCCATCCGGGAAGGGTGATGGAACCGTGGTGGAAGTCCCCGCTGAACACTCTACTATTAGAG…	3000	6250	3251	AAAAATAAAATAATTGCACTGTGTAAGGGTCCGCCATCATGTACTCGTTATAACAAGGAGTACAAGAGCCTGAACTGTGTGTAAGGGGAAAGTATCTTCTTATAATCCTAGTTCTTCAGTGTGGGTTTCTTCACTAAATGCTAAACATGTAATATCTGCACCCAGGAGAGAACAGCGCCACATTAAAATAGAAAGCGTCTCATTAAAAAGAAAAGAAAATATCCCTGTGCTGGCCCCAACCCATTCTGAGTTTCATTTCATAATGAAGACAGTATAGAGAGAACATTAAAAAAACTAAAATCGAAGAGGCTCACAAACAAACATTCTTTTCTCTCAGGGAGGGGAGTGGTCATCACTGATGAGGAGGAATCAATGTCACACTCGCTGCTACTTACATCA…	CCGCCATCATGTACTCGTTA	ATGGTAACGGCCAAGAACAG	CCGCCATCATGTACTCGTTATAACAAGGAGTACAAGAGCCTGAACTGTGTGTAAGGGGAAAGTATCTTCTTATAATCCTAGTTCTTCAGTGTGGGTTTCTTCACTAAATGCTAAACATGTAATATCTGCACCCAGGAGAGAACAGCGCCACATTAAAATAGAAAGCGTCTCATTAAAAAGAAAAGAAAATATCCCTGTGCTGGCCCCAACCCATTCTGAGTTTCATTTCATAATGAAGACAGTATAGAGAGAACATTAAAAAAACTAAAATCGAAGAGGCTCACAAACAAACATTCTTTTCTCTCAGGGAGGGGAGTGGTCATCACTGATGAGGAGGAATCAATGTCACACTCGCTGCTACTTACATCATCATGACCATTAACTGTTCTTGGCCGTTAC…	402
comp296298_c0_seq3	sre	AAAGGGGGTAAAACCGATGTATATAGACAATGATTTCGAGTTTCATGGAGAGGCTGACGAGGAGATGACAGTGGGACCATGGAAGAGGTATACCAGAGACGTCTCTGGGGAGATACCGGCTGCAGTGCTGTGCTGCAATCCCTCTTTATTGTTGACTTTGATATCTTAAGGCAAGAAGGAGGTATATACAGAGCTTGATTCTCAGTCAGATCTGCTTTCCTTAGTCTGATTTAATACTGTCATAGGTTGCTACTTTAAGCTGGTTCCTTCAGTCTGCTTTGCTTCTGCCAACTCTCCACCTCGCTCTGATATCTGTAATCCCAATAGCTGCAGTGAGCTGTCAAAACTGAAGGCAGGCAGGTCTTAAAAGCACTACATGCTTCACTCGACATTGGAGCG…	1318	2171	854	TTCAGCACACCGTGCTCCTCACACTGATTCTTAGCGCTGGGAGCTTATTCTGTGCTGTAAAATCAGCGCGAACTGCACCACGTAGCGCGCCAGGAGCGCTGCTTCTTTCTGGTGCACGAGTAGATTTTCCACTTGAGTGACCGATTTCTCAACGCGAACCGTCGCAACCTGCTGTAACCATCTGCATTTAGAAGTCTTGCCAGGAGGCGTTCTGGCGCCTGAAAATTGCATGAAGGAGGCACATTTTTGGTCGCCAACTCGAGGTTGGCAAGCAACGTGCAAGAAAAAACTCTGCCATGCAGCGAATGGTGGAGTTTTGCCGGACCTCCGCGTTCCAAGCGGAACTGGGCAAAACCCTTTGAACTCCGCCGGCGGAGCAGAATTTTTCACCCACCCCTA…	CAAGCAACGTGCAAGAAAAA	CCTGAGGTGGTTTCACTGGT	CAAGCAACGTGCAAGAAAAAACTCTGCCATGCAGCGAATGGTGGAGTTTTGCCGGACCTCCGCGTTCCAAGCGGAACTGGGCAAAACCCTTTGAACTCCGCCGGCGGAGCAGAATTTTTCACCCACCCCTACTTCCCACCCCACCTGCCCAAGGCAGATCAGACATGCCTCTCCATTCCAGCGTCTTACCAGTGGATAATCTGGAACAAGTGGCTTTGGATCCTGCCTTGTGAGTAAAGGTACACATGCAACTGACCTTACATCTGGGATTCAAAGAGCTAACAAATATTGTATATTAATATTTATTTTAGGCAATTCTATAATTAGTTAAATATTGGCCATTTGTATTTAGTGCTAATTGCTCAATTTAAGATGTTTTTGGAAGCACCAGTGAAACCA…	406
comp295564_c1_seq1	srf	CGGGAGTCGAGCCGATGGGAGGGGCGGATGGGCCGCGCAGCCCCGGGGGTGGGGGAACTGGCCCTGGCGCGGAGGGATCTGCGATCCGGCCCGCCTCTGGCATGATGGCAGAGTGACAGGTCGGGCAGAGTTTACACACACAGGCACTAGAAGAAGTGGCAGCGCGAGCCGAAGAGCGCAGGGCCAGGGCGCGCGCGACCAGTGCACGCAGCCCGTTAGGAGCCAGCCTGTTGGTGGGCCGAGCGGGCGCGAGGCGGCGGCCGTTAGAAAGTGTGCGTGAGCCGGTGCCCGTCACTCAGCGCGAGCCGGTGACACCCTGGGAAGGAGCGCGAGCCTGCAGCGGCTGTGCGCGCGCGAGGCGGCGTCACTGGGTGAGCTCGAGCCGGGGTCAGGGGTGAG…	2738	3710	973	GAATCCCTCCGTTCCAGGCACTAGAATGAACATGGTCTGTATCATTTTCACACGGCTGCGCTTCTGCTGCACGACTGGCTCCTTCAGAGGGATCATCTCCTGGACTGCTCTTCTAATGGGGTTCCTGCAATGGGAGGGAATTGCTTCATGAGGTTTTGGGATGAAGGGCGGCAGTGACTCCTACAGTGGTGATCTTGTCATGAACCTCCTTGGAGTTGATCTGCTCATGTGCAATATTTACTGGGAGTAGGGGGAGACTGCTAGGCTTTGGTGAAGAGCTGTGTAGGTAATGAGATAAACTCATGCCATCCTGGGGATTCTCGCGATACACCTTTTAGATTCCGAGAGTGGAGTGAAACCCAGTGTTTGCTCCTATTTTAAAATTACAAGAGTTCATGA…	CCTCCTTGGAGTTGATCTGC	CTGCACTGATCACAGCAATGT	CCTCCTTGGAGTTGATCTGCTCATGTGCAATATTTACTGGGAGTAGGGGGAGACTGCTAGGCTTTGGTGAAGAGCTGTGTAGGTAATGAGATAAACTCATGCCATCCTGGGGATTCTCGCGATACACCTTTTAGATTCCGAGAGTGGAGTGAAACCCAGTGTTTGCTCCTATTTTAAAATTACAAGAGTTCATGAGATGGACGGTGGAGCAGGTGCATTGTGTACAAATATCTGTGTGGTCATAACTTGATCTTAGCTAGGACTGCTACCATGCTTGCCGGGGACACAAAACCTCAGTAGATCCTGAAATGTATCCTTTTAAGAATAACAGGTTTTCTGTGTTCCTTTTAAAATGCACCAGAGTAAACAGCATGTGACATTGCTGTGATCAGTGCAG	397
comp296132_c1_seq4	ssh2	CGCTCTTCCGATCTCTGAAGTATACAAGAGCCAAACCTTTTTAGTTACTTTTCCTTGTGCAAGAGTGATTCAACAAGGTGGTCACATTTGACTTTCACTTACTGAGGGACAAAGAAAAAACATTGAGCACATTTTTCCTTTTCACTTTTTTGCGTGCAGAAATACCTGCCTGAAGCTAACCAATCGCCCCTATAGGCCTAGTCTGTGAACACCACATCCGCTGCAAGTCCTCTTGAAGGTGACGCATGGACTTCCTTTTGGTACTGGGTGAACGAGCACACAACTTCACTGTCAATTGCACAGTTTTGCTAATAAGCAGTCGAGGGGGTTAGCTTGAGGTCCCTGGGAGGTCTTGGGGGAGATCTACAAGACAGCAGTTTTGGCGAATCATTTGGCAGA…	100	2050	1951	TACTGAGGGACAAAGAAAAAACATTGAGCACATTTTTCCTTTTCACTTTTTTGCGTGCAGAAATACCTGCCTGAAGCTAACCAATCGCCCCTATAGGCCTAGTCTGTGAACACCACATCCGCTGCAAGTCCTCTTGAAGGTGACGCATGGACTTCCTTTTGGTACTGGGTGAACGAGCACACAACTTCACTGTCAATTGCACAGTTTTGCTAATAAGCAGTCGAGGGGGTTAGCTTGAGGTCCCTGGGAGGTCTTGGGGGAGATCTACAAGACAGCAGTTTTGGCGAATCATTTGGCAGAAGCCACTCGCTGGTTGGCTTTTGTATTTAATGGCAAGGCCGCTCAGGATAGGTAACCATCACTGCGCACATCCACACCCAGACACACAACAGAGTACAC…	ACCTTGCCCGTTTACACAAG	CGGCCCTCTCATTACTTGAA	ACCTTGCCCGTTTACACAAGAACTATTTATAGATCAACACTCCCTCCCACACACATTTTTATAAAAGAAAAAAAGATTTATACACATAGGATATATACAATTTTGTAGAGAGAACATAGAAAAATGTCATCTCTCCATCTAGTCAAAATATTAAAAAAACAAGGCTTTACATCCAGTTCAGAAGATACACACTTCATGTAACAATTTAAAATGTCACTGGTTTAAAAAAAAAACAAAAAAAACATGTAGGCAGCATTGACAAAGAGAAAGACAGGTAGGGGGCGTGAAATGACAAGGGTGACAGGGAAGGGGGTGTCTATGGTACAGATGAAAGGCAAACAAAGATATGGCCGTTGATTCCGAAGAACCACAGCAGCATTCAAGTAATGAGAGGGCCG	398
comp292683_c0_seq1	supt6h	AAGGTGGCAGTAAGAACAGCCACCTTTGGGTCCCTCTGGCATCCATTTTCAACAGAACTCCAAGAGCTCGAGGTGCCATCCCTAGCAGGAGAAGTGACGAGAAAGAACGTCCTAAAGTCTCCTGAGAGCAGTCATGTCTGACTTTTTGGAGAGCGAGGCAGAGGAGTCTGATGAAGAGTATGACGAGGAGGGGGATGTGGTGCGCAGGACCAATAAGAAGTTTGTAGAAGAAGATGATGAGGAGGATGAAGATGAGGAAAACCCAGAGGATCAAGACGAGCAGGGGAACTTGAAGGGTTTAATCAATGATGATGATGATGAGGAAGATGAGGAAGACGATGATGGCAGTGTTTCAGGGGCATCTAAAGCATCAGCTGCCTCTGCACGCTCTGGCGGCTC…	5380	6250	871	TATGTCGGTGGCGGGAGATGCCACTCCGCTGCTGGATGAGATGGACCGATAGGGCTGTCCTGGAACTGAACAAACAGTGTGCGGTCACCTGCTTAGCGAAGCAGATATGTGCAGAGAGAAAGAAAGCCACAAGTCCCAGCTTATTTTTGGAAATGGTATTAAATGACCTTGGGGCTGTGGATGCCCTTGCAGTGGTTCTGGGAGCAGTCTCCGAATAATGAGTGAGCCTACAGGAGTCTTTCCCTCTCTTCAAAAGCTCTGCTTTGCTAGTAATACAAAGAGCAAGACCAGCAGAGCAGTTATAGCTACTTTTGGTTGAAAAGTAACCCCTCATCTCCGCTGTGAGGGTGTGTTTAATGCAGACATGGTTTCTCGGCATGGTGTAAAAATCTGTATGAC…	CTGTCAGGCTCCCAATTTTC	GGACGGCCAGAAGAGTGTAA	CTGTCAGGCTCCCAATTTTCCAAGCCTGTGGCTGGGCAAAGCTACCCACATTGGCCGTTCTGCTTTGCTGCTGTGCAGATCTAGTCTGTATTACATGTGCGATCACTAGTAGCGAGTCTGTGTTTTGTGCAGAAGGCTGATGAGTAAGGCCTTCTGCCCCAAAGAGGCCATCTCCTGCTGCATGGATATTTGCTTTCTTTTGGGGCAAAATTGGATATTTATTTTGTATTTTTCATTTTCTGGTTCATTTCCTATCAGTCGCAGTTATATACAGCAGAGATTCAGACTGCCTGCTGACCCTGAGTGACCCCAACAGTGTATAGTTTTTTTTATCTTACTTTTCAATAAAAAGGAGCTCCCTTCCTTGTTTTTGTAATTTGGAGGTGTTTACACTCTTCT…	407
comp287163_c0_seq3	syncrip	GATCTCCCGAGTCCAGTGGAGGCGTGCGCGCGCTTGGACTTGTGCAAGCGTCCAAGAATTGGGAATGGATTCGGCATGAATCGGAAAGCGTGTAATTACGAGCTACTGTAACCCCTTCCTCCATGCCCAGGAAACCCCAGCTCTGCTTCTTCCTGTCACTTCTCCGAACTTGTCACCCCGGCGCACGCACGCGCAGAGCAAACGGCCGGCGGCGGCGGGAGCGCGCCACCGAACGGGCTCGCGGGCTGCCAGCAGCGTGAGGCGCGGCCGCCATTTTGCGAGCGCTACACTCGCCGCTGCAGGAATTGAGTGGGGGGCAGTGCTGCCGCCACTACACGCAGGGAAGGAAGCCGGAGCTGCGAGCATTCTGGCAACATGGCTTCAGAACATGTCAATGGG…	2025	4188	2164	GGGAAAAGGGGTCGAGGCCGGTCCTGACCTGATACAATGAAGACTGACTTGCTATGTGGGGATTACACCAGAATCTTGCAGCCGAGTGATGGTAAGGAAATCAAGCAACCTCAAAGCGTCTCTGCTGTATAGGACAACACACTATTTCTGAAGACCTTCCTGTGAAGATCATGGATTCAAGTATTTGGACATTTGAAATAATACATGGACTTGGATATGAATTTCTTTAACAGTTTTCTCTGCAGTGCAATTTATTAAACATAAAGCTACCCTTATTTTTCCATATTGTCCCCTTCAAATTCCTCAACTTTTAGCGTGGTATCCTAATAGTTTTTTTCTCCTAAACAAAACAGTACAATCTGCTTTTAGGTAGATTTTACAATATTTTCTTAAGGGCCC…	GCAGCAGTTTCGGGTGTAAT	AAGTTGCCGATGCACTTTTT	GCAGCAGTTTCGGGTGTAATCATCAGAGCTGGTTAGTCAGGCATTCCAGATGTGGTTCTTTTCAGGACCTTTTTAAAGGGTTGGTTAACTACCTCAGTAGCAGAGGATTGAACTATACCCTTACTGTACTGTACATAGAAAATCTTTGTAGATAAAAGCAGGGCTTGTTTTATGTTCTATGAGGAAATTACTATTAAATATACCAAATGAAACACTCTTAGTTGCCTTTAGTTTCAGAGGCTCACATAACTTCCTCATAGTCTTATTAACTGGCCTTGCTTTTGTCGTATTTTGTGGCTGAAAAGGCAGCCTTGCTTCTTCAGATATTGTAGTTATTTGGATGTATAATAGTTTAGCAAGATGTTACTTTTGTAAAACATCAGATGTTCAAAAAGTGCA…	409
comp287032_c0_seq1	taf8	CGCCACGCGCATGAGCGACAAACTGTAGCAAGATGGCGGATCCTCAAGCGGCTGTCGGTGCTACTGGCTGTTCAGGGACGAGATCAGGGGGGAAACACTCATCGACCCCTTCGGATAACTATTACCAGGCCCGAAGGCGCACACTACAAGTGGTGGTTAGCTCGTTGCTGACCGAGGCCGGTTTTGAGAGTGCCGAAAAAGCAGCTGTGGAAACCATGACAGAAATGTTACAGAGTTATCTTTCAGAGATTGGGCGGAGTGCCAAGTCATATTGCGAGCACACAGCCAGGACCCTGCCCACCCTTTCGGACATTGTGGTCACCCTCGTGGAGATGGGATTCAACATAGAGTCTCTTCCTGCATATGTCAAGCGGTCTCAGAGGATGGTCATTACAGCAC…	910	6200	5291	CCTACCTGCGCCCGGTGAAGAAACCTAAACTGCGCCGTAAGAAGTGAACGAGGCCTCTCAGAGCCATGAAAGAGGCACGTAAACAGAAGCTCGATTCTCCTTCCACACGGTGTCCCCTTAAACCAATCAGCATCCTCTATAAAACATAATCAAACAAGGAATTTGGGGAAGAAGGTGCGCCTCGAAGTGCATAGGTCACTCGCCTGATACTGCTTCAAGTTTCTTTTTGTCAAATGTGCTTGTCCCACTACTATTTACAAATCAACTGGCTCGGAAAGTAAGCCACATACCAAGGATTACATCTATCTAGTCCTACCCGTTTTTGGTGTTTATAACATAAGCACCTGTTTCTGTTGATAGAGCCCAGAGTATTTATTTTTTCTCAGATTTCATAGATAT…	ACCACTGGTGGAAAAGTTGC	GGGTGCTGCCTGACATCTAT	ACCACTGGTGGAAAAGTTGCCTGAAGAAGATAAGATCAGAGCAAAAGCGATTATTAAGGATGGAGAGGAGGCATCTTCTTCCTTGATCGATGTAGCTATTGATACCCTAATGTGTTTTCAGGCAAATGGGAAATACAACAGTGAAGTGGAAATGTGGGCAGCTAAGGAGCACATCTTTCAGGCCTGAGGTTGAGTCTCAAGTCCTGGGCATTCCTTTTCATGGCACAAGCATATTTGGTATAAAGGTTGACGATATGCTGCAAGCGATAAAGATGGATAGAGAAACTGATCCATAGGCGTTCTGCAGACTAAGCAGCATTTTAAAAATTACGGGCATAAAGAACCAAAGTTCTACAATCAAGTGTCCTTTTTTTGCCCTTATAGATGTCAGGCAGCACCC	400
comp295556_c0_seq1	tob	CAGGGAGAGGCAGGCTCCAGCTCCCCAGCGGAGGTTTCGAGGCGGCAAGGGGCCGAAACATTATAATCCCCCCCAAACCAGACTACAAAAATAAAGCAACAGAAAAAAGGAAACTCCTCCGCCAGCCGCAGCAAAAAAGCAACAAAAAAATCACTCTGCAACAAGATCTCCCGGAGCCCACCGAGATTATTTGGAACCAAATATTTTATACACTGCCCTGATTCGTTGCTGTGAAGGAGAGTATGCATCTGGAGATAAAAGTTGCTCTAAACTTCATCATTTCGTACCTGTACAACAAGCTGCCGCGCCGGCGCGCTGACCTGTTTGGTGAGGAGTTGGAAAGATTGCTGAAGACCAAGTACGACGGCCATTGGTACCCTGAGAAGCCCCTGAAAGGCT…	1475	3522	2048	TTTGTACCTCTGGGGCATAGCCCATTGTTATGACTTGGGTGGCCGTCTGTCGTGGCAGTGAGCCAGAATTAAACAAACTGCTTCTGGAATCTGAAAGCCCAGTGTGCCCGTATGGACTATGTGACTGCCTTGTTCCAACTGCCCCCCACCCCCACTGGACCCAGCAGGCATGTGAAAAGGTTTTCCGTAGTTGGCCATGATGAAAAATGGGTGTAGAAAAATGTAAGCATTTGGGACAACTTGCGTGTACTGGTGTACCTGGGAAAGGCCTGGAACAGATATCGCTATTTCCCTATCTGAACTGCCTCTTGTGCCCCCGACCCACCACCACCCCAACTCTTTACCTGTTGGTATCAGTTTGGGGAAATAGTACAAGTCATTAATTTTGTCTCCATTCCA…	GACACTGCACAGGTGCCTTA	CACTTCTTAGCCCTGCCAAC	GACACTGCACAGGTGCCTTATTTGGTCTCTCTTCTCCATTCTATTATCTATCACAACCCGTTTCAGGCCCGGTAAATGCCCTTAACTTGTATTGAAAGGGGCTGCGAGGGTTTGGAATGGTTTAAAATGGTAACATTTGTGAGAGCTTGGTGGAATTGCGTGCAAATGAAGTCCGGGTTAGGTGTTTTTATTCTGTCTCCCAGTATTGTAAACTGTCCTCCTCCTTCCTCCCCAGGTACTCGGTGTGTCTCTTCTCATCTGTCTTACTGTTTGGGGGGGGTGGGGATGCAGCACTTTGAATCTCATTACGTGCCTGGGGCTAGGGTCCATGGTACTGTTTCCTGTGGGGCTCTCCCATTAAGAAGTGGGTGGGTGGCATGTTGGCAGGGCTAAGAAGTG	399
comp289004_c2_seq2	trab	ACTTTAGTGACAGCAGCAAGAGAGATGTTGTGAAGACAATCCAAGAGGTTCAACCTGATGTTGTGGTGGTCGAGCTTTGTCAGTACAGAGTATCCATGTTAAAAATGGACGAAAAGACATTACTCAAGGAAGCCAAAGAAATTAACTTTAGTGACAGCAGCAAGAGAGATGTTGTGAAGACAATCCAAGAGGTTCAACCTGATGTTGTGGTGGTCGAGCTTTGTCAGTACAGAGTATCCATGTTAAAAATGGACGAAAAGACATTACTCAAGGAAGCCAAAGAAATTAACTTTGAAAAACTTCAGCAAGCCATAAAACAGAATGGGGTTATGTCTGGATTGATGCAAATACTGTTGTTGAAGGTCTCAGCCCATATCACAGAGCAACTGGGAATGGCCC…	1519	2520	1002	ATATAGGCTGGAAAATAGTTGACTGTAATTCCTTGAACAACGTATTTACAGACCTATTGATATAAATGTTTTCTTTATAAAAGGAAAGATAAAGCCAAATATTTGCTGATACACTGTTATAAATTAGCAGTATTTAAAAGGTATTGCAACGTTCGGTAGGATTGTTATGCACTTCCTGTTGAAACGATACCGTTTTGTGAGCCTCGTAATTAAAGTGTTAATATTTCCAAACCTAAATTAATTCATGCTTTTTTAAAGTTTATCATTTTATTTTTTGCCTTTTCTTTTAAAGTATCTATTTAATATAATGGTACATTACACAAAGTTGGGAGTATAACTCATTTGATTAAAAGACTGATTAATATTTAGAGGAGCATTTATTTTTAATCTCTACTGTGC…	CCGTTTTGTGAGCCTCGTA	CACTTTGCATAATGGACAACG	CCGTTTTGTGAGCCTCGTAATTAAAGTGTTAATATTTCCAAACCTAAATTAATTCATGCTTTTTTAAAGTTTATCATTTTATTTTTTGCCTTTTCTTTTAAAGTATCTATTTAATATAATGGTACATTACACAAAGTTGGGAGTATAACTCATTTGATTAAAAGACTGATTAATATTTAGAGGAGCATTTATTTTTAATCTCTACTGTGCTTTTAACTTTATTTTTAGTTGTGCAAAATTAGCCTACTTAAACTGATGACATTCTAAATGGCTCCATTCTGGATGAGAATTGTAACATTGTGAACAGTTCACTTGAGTTTTATATACTAGGATCTTCCTTGAAACTACCATTTTATTGGCCTTAACTTCTGTTACAAATATGACTTTACGTTGTCCATT…	409
comp293317_c0_seq2	tram	GTACAGCTCAGGTAGAGCATGGAGGAAATTCCACGTCACTTACAATATATCACTTTGTACCTGGTTCACATAGCTGGTGCCTACCTTCTAAATTTAACCCGTCTGGGGCTAATCTTGCTGCTGCTGCAGAATGTGGCTGAATTCCTTTTCCACGTGGCTCGTCTCTTCTACTTCACAGATGAAAACAACCAAAAATTGTTTAATGCCTGGGCAGCAGTTTTTGTCCTCACTCGTCTGTTCACCCTCACACTTTCAGTGCTGACCATAGGATTTGGACTGGCCCGGGTGGAGTACCACAGTTTCGATCCAGAAAAGGGAAATTTCAACACTTTGCTTTTTAGACTCTGTGTCCTTCTCCTGATGTGCCTCTCCCAGGCTTGGATGATGTGGCGATTCATT…	682	1665	984	GACTGGGTGAAACGTGCCTTAAAAAGGATCTTCATAAACAAACAGTCATAAAGCAATACAAATGTGACTACCACCAACCCTACTGCCTTCAAAATGATTGCAACTGGTGCAGTCACGTCTTTGCATTGCCTTTCTGCTCGCCTTTAACTTTGATGCTTTTTTTTTTTTTTTAAATACAATGCAATTTTTCTTGTCAGTGGTTTTTGAAACCAATCTTGCCCACGGGCATTGCACCACAACCCTGCAGTCCCCTGTCAACCCCATATCCACAGAGCTAAATGGGGGAACACAACAATGCAATGAAATAAGTGCCTCCTGAAGCAATGGCTCAAGTTCTCTAAAGTTGGGGCAAATAGCTGCTTTTTCTCTGAGCAAATGTCCTTACTGTTCAGCTGACCA…	TGCACAGCTCAACATCCTTC	AGGTAGGCGATAACGCAAGA	TGCACAGCTCAACATCCTTCTCTGGAATCCAAGCTCACACTAGGAGAAATGAAGAGCTAAACTCTTGTTTGTTGCTCAGAATCCCTGGAAAAGGAATTTAAGTTGTGCAGAGCTGTTACTGTCACAGGATGATAATCAAGACACTAGTCATTATGGAGAACAGTGGATGTCAATCTAAACAGTACTGGGTCCACAGCAGTCAAGTGTCGTACACTATCCTCAACCTTTTTGTCCCTGTCCCTCAGACATCTGCAATCACATAAAGATTGGGAGCATCAAGCTCTGAACTTGTGGTGTCCTGAATCAGGATGTACACCTCAGTAGGTGAAACTGACACATACTTGTATGTCCACTCGCTGCAACTACTTCTGGCTGTTGATGTCTTGCGTTATCGCCTAC…	401
comp295226_c0_seq6	trim	TTTCCAGGACTCCCCTCACCCCTGCTACACAACCCCCACCCTCAGACTAATAGCAGCTACACTGCAGTATACACTCCATAGCACCCCATTGGCCATGTGCACTATAAAGCCTGTAACGTTGCATAAGATCATATTCCTGAAATGTACTTGCAGCTCATCATCCAGAAAGAGGTTTTATACTTGGTGGCGAGTGTTTTATTTTTATTGGGTAACCAGTATATGCTCAGCAGAGGGCGCATGTTGGACCGGCCGTCCTTATACCTTTCGTTGTATTGATGATTAATTGCATCATTAATGTTTTTGTTTGTGTTTTCTAGGTCCTTTCAGCACGCCGGTGCCATTCCTTCAGAGTATTCCTATGTATCCATGCAGTGTAAGCAGCTCTGGGGCTGAGAAGCG…	336	2342	2007	TGCCATTCCTTCAGAGTATTCCTATGTATCCATGCAGTGTAAGCAGCTCTGGGGCTGAGAAGCGCAAGCACTCCACCGCCTTCCCAGAAGGCAGCTTCCTAGAGCCCGCTTCTGGCACGGTTGGGAGCCAGTACATGAGCCAGTCGGCATCTGCTGGAGAAGGGCAGTCCGCACAGCCCATGGTGCCTTGTAGCTCCACACAGCACATTGTTGGACTTCCCAGTGGCCCGCAGTCCGTTCACTCCAGTTCAGTTTTCAATCCATCTCACTATCCCAATAGTACATCGTCTCAGCAGTCGGTGCTTTCGCAGTATGGTGGTCGCAAAATTCTTGTCTGCTCAGTAGACAACTGTTACTGTTCCTCTGTGTCCAATCACAGTGGGCACCAGCCCTTCCCCA…	GTGCCTTGTAGCTCCACACA	AACTGGCGACGTAGTGCTTT	GTGCCTTGTAGCTCCACACAGCACATTGTTGGACTTCCCAGTGGCCCGCAGTCCGTTCACTCCAGTTCAGTTTTCAATCCATCTCACTATCCCAATAGTACATCGTCTCAGCAGTCGGTGCTTTCGCAGTATGGTGGTCGCAAAATTCTTGTCTGCTCAGTAGACAACTGTTACTGTTCCTCTGTGTCCAATCACAGTGGGCACCAGCCCTTCCCCAGGTCGGGCCACTTCCCATGGACCGTTTCATCACAAGAGTACTCTCACCCGCTTCCACCAGCTGGCTCTGTACCTCAGTCGCTTCCAGGACTTGCAGTGAGAGATTGGATTGATGCTTCGCAGCAGCACGGCCGGCAGGATTTCTATAGGGTCTACGGTCAACCTTCCACAAAGCACTACGTC…	406
comp295028_c0_seq5	ttc	GCTCTTCCGATCTCTGGCTTCGACGTGGACTCTACTACTTAAGGGCTGGTCAGCATTCACAAGCAGTGGCAGATTTTCAGGCAGCATTACGAGCAGATCCAAAGGATTCAAATTGCTGGGAATGTCTAGGAGAGGCATACTTGAGTAGAGGAGGATACACAACGGCTTTAAAGTCATTCACCAAAGCCAGCGAACTCAACCCAGAATCTATTTATAGTATCTATAAGGTTGCAGCTATCAAGCAGACACTGGGAAAGTATAAAGAATCCATAACTGAGTACCAACACATTATCAAGAAGTCGAAGGATTATGTGCCAGCTCTGAAAGGGCTCGGAGAGTGTAATCTCATGATGGCGAAGAGGGCTCTTAAAGATTACCTTGATGGAAAGGCTGTGGACC…	3040	4287	1248	GATGGATTTACCATTACCTGCACCCATTGCTATTTTAAGGAGAAGTCAGTTGCCTATTTTTAGAAGAAAAAACATCTTCATAATCATCCATTTGGTTGCCTCCAAGGTTCTGTTTATGATGCAGGACACATATGTTTGCATTACCTTCCATCAGGAACTTGATGTAACCTGTCTTCGTTTTTCCTTTAGAATTACATGCATGTTATTTTACTTTACATTGGTTATTACTACAATGCAGTCTTTGTTTACCTTTACTGGAGTCATTAGAGCACTGTATGATGAACAACATGGTTACATCGCTTGCTTCGCAATGGCTGCATATGCCTAAATAAACATCCGCTTTTTCTTGACCTTGTATATTAGCAATCGGGTAAGATGCAGTTTGTGTACATGGGTTTA…	TCCGCTTTTTCTTGACCTTG	GCATTTGTCCATAGCCTCTGA	TCCGCTTTTTCTTGACCTTGTATATTAGCAATCGGGTAAGATGCAGTTTGTGTACATGGGTTTATATTTTGCCTAGATCTGTTGCCTATGACAACAATTAAGCCATTGTTCAGGAGAAACATGCAATGTGTAATCATACAGTCACCTTCCAAATAAAACAGTCCATTTCCCAATAGATTCCGTATTCATAGAGTCCATATGTCTTGAATTCCTGGACACTTCTAAGACAACTCAGAACATGTTTTCAACATTTAGATGAGTAGGACCCATCTGGGATTACATGTTTGCCTGTATCATCTTTGAAGGCAATGTCTTGTGTCTGGCTGCAGGCCCATCCTATAGTGCCACCTTGTCATCATCAATCTGTTTACCCTAATCATCAGAGGCTATGGACAAATGC	400
comp295028_c0_seq1	ttc37	TCAGAATCGAAAGTAAGACAGTGGCACTATGGCAGGCAGATATATTTAAACGATTTTCATCCGGTCAAGTGGAATAACAATGTCAACTAAAGAAGTGAAAGCTACTTTGAAAAGTGCCAGAGACGCGATTAGAAATAAAGAATACAAAGATGCCTTGAAACATTGCAAGGCAGTGCTTAAAGTGGAGAAAACCAACTATAATGCCTGGGTTTTTATTGGAGTGGCTGCAACAGAGCTAGACCAACCAGACCAGGCACAAGCAGCTTATAGAAAAGCCACAGAGCTTGAACCTGACCAGCTCTTGGCGTGGCAAGGCCTAGGAAGTCTGTATGAGAGGTTTAACCAGAAAGATTTCAAAGATGACTTGCCAAAAGTCTATGAAAAGCTTTTGGTACTCTA…	4710	6050	1341	GCCAAAGCTAATGGAGATGTTAAAGTGTTGGAACTGCATGAAAAATTGTCAGCAGCTTTATAACAAATAGCAATATCAGTAAGAAAAGAATCTGATGGATTTACCATTACCTGCACCCATTGCTATTTTAAGGAGAAGTCAGTTGCCTATTTTTAGAAGAAAAAACATCTTCATAATCATCCATTTGGTTGCCTCCAAGGTTCTGTTTATGATGCAGGACACATATGTTTGCATTACCTTCCATCAGGAACTTGATGTAACCTGTCTTCGTTTTTCCTTTAGAATTACATGCATGTTATTTTACTTTACATTGGTTATTACTACAATGCAGTCTTTGTTTACCTTTACTGGAGTCATTAGAGCACTGTATGATGAACAACATGGTTACATCGCTTGCTT…	TCCGCTTTTTCTTGACCTTG	GCATTTGTCCATAGCCTCTGA	TCCGCTTTTTCTTGACCTTGTATATTAGCAATCGGGTAAGATGCAGTTTGTGTACATGGGTTTATATTTTGCCTAGATCTGTTGCCTATGACAACAATTAAGCCATTGTTCAGGAGAAACATGCAATGTGTAATCATACAGTCACCTTCCAAATAAAACAGTCCATTTCCCAATAGATTCCGTATTCATAGAGTCCATATGTCTTGAATTCCTGGACACTTCTAAGACAACTCAGAACATGTTTTCAACATTTAGATGAGTAGGACCCATCTGGGATTACATGTTTGCCTGTATCATCTTTGAAGGCAATGTCTTGTGTCTGGCTGCAGGCCCATCCTATAGTGCCACCTTGTCATCATCAATCTGTTTACCCTAATCATCAGAGGCTATGGACAAATGC	400
comp294222_c2_seq5	upf1	ATATTTTATTGATGACTAACAGATTTAAAACAAACAGACAAAAATAAAATTAAAAAAAAAGGTAACAGTGGTGGCACTGATGTAAATGGATTTATAAAACTCAGAATAACTACTACGAGGGAAAAATAAAACGGCACTAGCAGAGCCAAGCATTCCAACCAGTGAAATAAAGGGGAGGAGGTTTACTTTACCCAATGATTTGCATTGCACAAAGCGTTTTACAGCTCTAGCCGATTTCAAAGTTCTACATACACAACTATGCAGCCTACCCAAAAGAAACAAAATGAAAAAATATCTTCTTTAATGTTAATAAATAAAACAGTCCACCTTACAGGAAGGAAAGTTGCCTGTGTCCCATTCTTGCTTGACAGTTTAATAAACCTAAATTTTGCAGGAGGA…	132	2430	2299	CGGCACTAGCAGAGCCAAGCATTCCAACCAGTGAAATAAAGGGGAGGAGGTTTACTTTACCCAATGATTTGCATTGCACAAAGCGTTTTACAGCTCTAGCCGATTTCAAAGTTCTACATACACAACTATGCAGCCTACCCAAAAGAAACAAAATGAAAAAATATCTTCTTTAATGTTAATAAATAAAACAGTCCACCTTACAGGAAGGAAAGTTGCCTGTGTCCCATTCTTGCTTGACAGTTTAATAAACCTAAATTTTGCAGGAGGATTTACTAAGGAGAATGGGTATAGTTTTATAAACTACTTTTGTTTTCAAATTTTGCCTATGCCATATGTTAGCTGCAAGGCTGAAAAACGGTTTAATTAATGAGAATTCTATTTCTGCGTGGTGTTCAGCCC…	GCTGCATCCTGTTCCTGAAT	TTCCAGTTTGCTGCAATGAG	GCTGCATCCTGTTCCTGAATTAAGTGTCCATTTCATTATATGATGACCTACATGGACTCATTCAGCGGTCTGATTTAAACCATTGAAGTACATGTCGTGCAAAAGCCCCAAACCCTTCTGTTCACTGTACCCAGCTGTAAAGGTATTCTTACCAACAGCCTGCGTTTCCATATTTAACCTGCTTCAAATTGTGTAGAGTCTTTACTTCCATACCTATATAATCCGCAGTTTCCACCACTTCTTCCCTATTTCAGGTGCTTTTTAATGCAGGATTCTATTTATCTTTCCGCTGAGGGCTGGAGGGTGCAGAAGACCATCCTCTTTCGAAGCGTACAGCACGCACTATGGAAAAACTAGTTTCCACATCATTCCAACATTATCTCATTGCAGCAAACTGGAA	400
comp294959_c3_seq1	usp	TTTTTAACAACAGTAGAACTTTGGTACACGTGCACTATACCGGGAATCTTCAGCAAGAGGATGTGCTGCTGATGTTAATTTTATTTTGTTGAGGCTGTTCGTTTGGCTTCTCTATCTATTGACTGCCCTTTTTGAGCAAAATGAAGGTGTTTTTATAAAGCTTGGATGCCAATAGGAGAGATTTTATGGTAGGCTAGCAAGGCCGTGGTCTGCAAACTGAGGAAAGAGTGAAAAGTACCATTTACAATAGTGGAAATGTTGGCAAATTTAACCATAGTACATTTTGTAGATGGCATAAGATGGCTGCGTGCCCGCTCTAGTGTGGGAATTTCAACACGGTCATTGCAGCTGCTAAGTCTTATGTTTACACCATGGCGGATTTCTTTACTTCAGTTAAAC…	101	1041	941	GTTTGGCTTCTCTATCTATTGACTGCCCTTTTTGAGCAAAATGAAGGTGTTTTTATAAAGCTTGGATGCCAATAGGAGAGATTTTATGGTAGGCTAGCAAGGCCGTGGTCTGCAAACTGAGGAAAGAGTGAAAAGTACCATTTACAATAGTGGAAATGTTGGCAAATTTAACCATAGTACATTTTGTAGATGGCATAAGATGGCTGCGTGCCCGCTCTAGTGTGGGAATTTCAACACGGTCATTGCAGCTGCTAAGTCTTATGTTTACACCATGGCGGATTTCTTTACTTCAGTTAAACTAAAAATTACGTATTTGTAAATGCAAAATCCTCATCAATAAATAGCCATCTCTGTTTGATTGTGTACGTTGTTGCCACTTATTCTGGACTCTTGTTTCAT…	GTTTACACCATGGCGGATTT	CGGTGCTGAACAGTTGGATA	GTTTACACCATGGCGGATTTCTTTACTTCAGTTAAACTAAAAATTACGTATTTGTAAATGCAAAATCCTCATCAATAAATAGCCATCTCTGTTTGATTGTGTACGTTGTTGCCACTTATTCTGGACTCTTGTTTCATAAGCCTAGAGTACATATTATCTTGCATAGATTTGATTGAGTTGAACTGCTACTTTGTGTTCCAGTTAACAAAGATTGTCTTTAAGACTGAAGTACTTTCATAACATAGTTCTATTTAGAAAATTAAATGGTTAATTGTACTGCCTGCAACAAAATGTTGTTTTCACTCAAAGCTGGCCACAGCATATGGAAGATGGTGTCCATTTGAAAAAGCAGCAAGAAGGTGGGGAAATGAGAAATATCCAACTGTTCAGCACCG	395
comp295888_c0_seq8	wdr26	CGGCTCCTGCGTCCCCTGCTCCCCCCGCAGCCTCAGCCCGCAGAGCGCCGCCGCCATGCAGGCCAACGGGGCCCAGGTGCCGGGGGGACAGGGGACGCAGGAGCCGGGGACGCAGAACGGCGAGGCTCCTCCGGAGCCTGCGCACGCCAACGGGCTGCTGAGCCTCAACAACAGCAACAACCTGAATCTCAACAACAACGGAGTCACCCCAGCCGCCTCTTCCTCGGGCAGCGCTTCCACCGCCGCCCCCGATCTGGGGGCCGCTCTGAAGAAGAAGAAGCGACTGTCTCAGTCTGACGAGGATGTCATCCGCCTCATCGGGCAGCATCTCAACGGGCTGGGGCTCAACCAGACCGTTGATCTTCTTATGCAAGAGTCGGGATGTCGTTTGGAACATCC…	1850	6200	4351	TAGCATGGATAGTTGATGGTGAACTTGAAGCAGACGACTTCTGTTTAACTTAAAATTAGTCGTATTTTAAATGGCTTGGGATTTGGTGCAAACAAACATGATTGTTAGCTGGACAGACATGCTCGTCATGAAATAAAAAAAAATCGCAAACCATTTCTGAAGCCCTGTGGGGTCCAAGCATTTGCCACCTTGCTTCATATTGCCCAGCTGAGATGAAGCACGTCGTTAGACCGTTGTTGGACACCGTGTTGAATTATACCCCCATCGGTTGTGGAGAACTGTACTACATTCAGGCTATCCATCGAACTCAGTATATATATATTTTTCCCTTCTGCCTTTTGTCTGGCAGGCTACCATTCTTGTTGCTCTTATGTGTAATGACGTTGAAATGCTTGTTTG…	TAGCGGGCAAGTTTCTTTGT	TTCCTGATGGGAAGAGGATG	TAGCGGGCAAGTTTCTTTGTCTTTTACTGTACAATGGAACACAAAATACTTGAATACGCATTCCCATATCAGACCTTTCTCTTCCTTGATTGCTGCATTTGGAAGATGATTTACATGTTTAGTGTATTATTGGTTAATCAGAACGTACTTTGTGGTTACCTATATGTGCACTGTCGTGGTATAATGGCATACTTCCTCTCTTACCTGAATACTCCCACACAGTTGAGGTAAGTAGTTTAAATAAACATAGTGGCATGAAGTGCTACACTTACGAATGGTGCAGATCAAGTTAAGAGTTCTTTACGCTTCATAAATTGAATTGTTATCTGGCTGTAAGATTTACCCCAATCACTTCAGCATACTGCCGATTTGGGTGACATATCTGCATCCTCTTCCCAT…	405
comp294049_c1_seq5	wiz	ATGCTCAATATGCGCTCGGGGCCTCGGCAATATCTACACTTTAAAATGCAGATTCTGTGAAGTGGAGTTTCAGGGTCCCCTCTCAATACAGGAAGAGTGGGTACGACACCTTCAGAGGCACATACTGGAAATGAACTTCTCCAAGGCGGTTCCCCTACGTGATGAGGTGGAGATGCCAATGACTACAGAGGTCCAGTGACCATGCAGAGAGACACTTCATTCCAAACACTCTAATTACTCCAGTATCTTCTCACCAGTTCGTGATTTCTATGTTTAATTCCAAAGGAGCAGCTGTTGAAACCTCAAAAGTGACAACATACACCTGTAAATATGAGCAGTCTGCCTCTGACCCAACTGCACTGTGACACCTCCACAAGACACAATTGCATTGGGGGACAT…	82	2167	2086	CTCAATACAGGAAGAGTGGGTACGACACCTTCAGAGGCACATACTGGAAATGAACTTCTCCAAGGCGGTTCCCCTACGTGATGAGGTGGAGATGCCAATGACTACAGAGGTCCAGTGACCATGCAGAGAGACACTTCATTCCAAACACTCTAATTACTCCAGTATCTTCTCACCAGTTCGTGATTTCTATGTTTAATTCCAAAGGAGCAGCTGTTGAAACCTCAAAAGTGACAACATACACCTGTAAATATGAGCAGTCTGCCTCTGACCCAACTGCACTGTGACACCTCCACAAGACACAATTGCATTGGGGGACATGGGGTAGTTACGTATTTAACTAATCATGCTAAAGAAATTCCTACAGTGTCCGCTGCAGTGGATATTATGATGTCTCTATGG…	TTCAAGCTGGTCCCAAGAAC	ACCCAGGAGAACGTCTCAAA	TTCAAGCTGGTCCCAAGAACACGATTGCACCAATATGGTGAGGGGAGCCCCCTCTTAGTGGTTTTAAATTATGTTGAAGTTTGTGCTTCCTGTGTAAGGGGCTATGCCATTGGGATATTGGTTGGTACTACTGTCGACTGTCTTTGTATGTTCATCCTCAGTTGGACACATTTCATGTGTCTTGAGTGTCGTTGCGGCTCGACAGGCATATGTTTGTGCAGCCCCGTTCCAACTGTACTTTTGATTTGTTATCTTAATTTACTTGTTTGTGTGGCGGCTGATGCCAAGTGTTGTCTAGTTGTCTTTTACCATGTTTCCTGTATTCCTATGAGGTACAAATTCCTAAATAAAAAGTCCATTTATGCTGCACTGAGACATTTGAGACGTTCTCCTGGGT	397
comp287993_c0_seq1	znf4	CACAGACATGACACTTGTACTCCCTCATTCCAAGGTGCCTCTTGACATGATTCCTGGCATCTCCTAATTGAGCGGAGTACAAGTGTCATGTCTGTGGGGTGGCCTTTGTTATGAAGAAACATTTAAACACACATTTATTGGGCAAGCATGGCGTTGGAACACCAAAAGAAAGGAAATTTACATGCAGCCTCTGTGACAGATGTTTTACCGAGAAGTGGGCTCTGAACAACCACATGAAGCTGCACACCGGAGAGAAGCCGTATAAGTGCACGTGGCCCACCTGCCATTACTCATTCCTCACGGCCTCGGCCATGAAAGACCACTACCGGACACACACAGGCGAGAAGTCGTTCCTGTGTGACCTCTGTGGCTTCGCGGGTGGGACCCGGCACGCCCTCA…	1489	2789	1301	TCACTCATCCAGCCACCATCTTTACATCTCAGGAATCTGCTCAGGCTGCCTTCAGGAAAATGGTCCAGGGAGTGCTTGAGTTTGCAGTTTGTGATTCAGTTGCAGCAGACCAGCTGATGAAGGAAGGAGTCACTCAAGTTATTTTGAACAATGAAGGAACTGTGCATATGCTCTCTAGAGAAGGCTCTCGCTTAATGATGCGAGACACAAGTGGTCGCGCTCTCCAACTTGGGAGTCAGCACATGAACCTAGTTGAATCTGATGGGGAAATTTCACAGATCATAGTCACAGAAGACATAGCCCAAGCTATGGTTCAGGGGTCCAATGGAAGCTTCCCTGAAGGCACAACACATTATTTTGTAACAGAACTACCACAAGAAGATGTACAGGATGAGGCTG…	AGTGGCCCCTGAAATAGCTT	CGACAATGCACTGTGGACTC	AGTGGCCCCTGAAATAGCTTTGTAAATGCTGCAAGAAATTGTTCAGACGTATCTTAGTTCCAAAATTACCCCCTTTCTGTGACTGAAAAAGCCTACTGCGGGAAAACAGGTCTGGCCAACTACATGCTGTTCTCCTGATTACACAAATCAAAAGGCACCCCAACAGATTTCACCCTAAAGAGGCAAAACTTGAATTATTGTTAGAAGGTGGCCCTGATTTTGCTACCTGCTAGCTGTCAGTGTTTTATACAATTGAAAGTAAAACACGAAATTCTAATTTGTTTAACGAATTCTGCCACTGTAGATGGGTGTACTTTCACGCTGATGTTTAGGTTGTGATCTAAAATTGTGAACCAGTTTTCTGCAGAAGATGTGAAATAGAGTCCACAGTGCATTGTCG	400
