# Supplementary material for: Data Concatenation, Bayesian Concordance and Coalescent-Based Analyses of the Species Tree for the Rapid Radiation of Triturus Newts
Source: PLoS One. 2014 Oct 22;9(10):e111011. doi: 10.1371/journal.pone.0111011 (PMC4206468; doi:10.1371/journal.pone.0111011)
Supplement: Dataset S2 — Models of sequence evolution for and variation in the 38 markers. (XLSX) [file pone.0111011.s002.xlsx]

## Sheet: Dataset  S2
Dataset S2. Models of sequence evolution for and variation in the 38 markers.
			Triturus		crested newts
marker	model	# bp (excluding InDels)	# polymorphic sites	# parsimony informative sites	# polymorphic sites	# parsimony informative sites
abh	HKY	345	13	4	8	1
abl	F81	362	21	6	18	5
arh	HKY	358	23	10	21	9
arhgap5	HKY	349	21	8	15	4
asxl	HKY	361	18	13	8	4
ccdc88a	F81	361	6	3	3	1
clasp2	K80	360	23	11	13	3
cnppd	HKY+G	357	24	14	14	4
cri	HKY	357	11	3	8	1
dbf4	GTR	359	14	6	9	6
dcaf	GTR	365	15	4	13	2
dhx	HKY+I	344	26	15	22	15
dlgap	F81	354	18	7	13	3
dnaj	GTR	327	30	11	20	11
fgd4	HKY	360	29	11	22	11
gcn1l1	F81	354	16	4	13	4
gdi1	F81	359	14	5	10	3
hdlbp	GTR+I	357	22	7	20	5
ibtk	GTR+I	357	24	15	15	8
man	F81	355	12	2	8	2
mkl	F81	346	24	14	14	6
mtm	F81+I	356	8	1	6	0
myo18a	SYM+I	363	19	5	15	4
opa	HKY	346	18	12	8	4
phip	HKY	350	16	6	11	1
phldb1	HKY	364	7	0	4	0
ppig	HKY	353	13	7	6	2
prdm	F81	362	11	4	5	0
ralb	HKY+I	352	16	9	11	4
rbm25	F81	347	17	8	9	0
srf	HKY	353	31	23	17	9
syncrip	F81	368	2	0	2	0
tram	JC	361	26	11	20	6
trim	F81	366	13	6	8	2
ttc	HKY	359	37	12	22	12
upf1	GTR	353	14	1	8	1
wdr26	HKY	362	15	3	12	1
wiz	GTR	355	17	9	10	3
