# Supplementary material for: Data Concatenation, Bayesian Concordance and Coalescent-Based Analyses of the Species Tree for the Rapid Radiation of Triturus Newts
Source: PLoS One. 2014 Oct 22;9(10):e111011. doi: 10.1371/journal.pone.0111011 (PMC4206468; doi:10.1371/journal.pone.0111011)
Supplement: Dataset S3 — Testing of 96 primer pairs for cross-amplification for the genus Triturus. (XLSX) [file pone.0111011.s003.xlsx]

## Sheet: Dataset  S3
Dataset S3. Testing of 96 primer pairs for cross-amplification for the genus Triturus.
Marker ID (abbreviated)	T. marmoratus	T. ivanbureschi	T. macedonicus	T. cristatus	T. dobrogicus
abh
abl
ace
adar
agl
amot
arh
arhgapP5
asxl
bcor
brwd3
ccdc124
ccdc88a
chic
clasp2
cnppd
col18
cri
cxadr
dbf4
dcaf
ddx17
dgcr2
dhx
dlgap
dnaj
dnajc14
dox
edc4
eif4ebp2
fam178
fam2
fgd4
gak
ganab
gcn1l1
gdi1
glcnac
gys
hdlbp
hmp19
ibtk
kdm3
kiaa
kif5b
kpnb
lbr
limch1
m6pr
man
mkl
msantd4
mtm
myo
myo18a
ngef
nisc
nt5c2_
slc5
phf
phip
phldb1
plekhg1
ppig
prdm
prk
pros1
prrc2b
ralb
rbm15
rbm25
rxr
samdb
scap
opa
slc25
slc6a
smo
sppl2a
sre
srf
ssh2
supt6h
syncrip
taf8
tob
trab
tram
trim
ttc
ttc37
upf1
usp
wdr26
wiz
znf4
Green means a single band of expected length was found, red means this was not the case. Sampling details can be found in table 1.
