# Supplementary material for: Data Concatenation, Bayesian Concordance and Coalescent-Based Analyses of the Species Tree for the Rapid Radiation of Triturus Newts
Source: PLoS One. 2014 Oct 22;9(10):e111011. doi: 10.1371/journal.pone.0111011 (PMC4206468; doi:10.1371/journal.pone.0111011)
Supplement: Dataset S4 — Distribution of alleles per marker across the twenty Triturus individuals. (XLSX) [file pone.0111011.s004.xlsx]

## Sheet: Dataset  S4
Dataset S4. Distribution of alleles per marker across the twenty Triturus individuals.
Taxon	ID	abh	abl	arh	arhgap5	asxl	ccdc88a	clasp2	cnppd	cri	dbf4	dcaf	dhx	dlgap	dnaj	fgd4	gcn1l1	gdi1	hdlbp	ibtk	man	mkl	mtm	myo18a	opa	phip	phldb1	ppig	prdm	ralb	rbm25	srf	syncrip	tram	trim	ttc	upf1	wdr26	wiz	average no. of alleles
Triturus marmoratus	5018	0101	0101	0101	0101	0101	0101	0101	0101	0101	0101	0101	0101	0101	0101	0101	0101	0101	0101	0101	0101	0101	0101	0101	0101	0101	0101	0101	0101	0101	0101	0102	0101	0101	0101	0101	0101	0101	0101	1.02632
Triturus pygmaeus	5016	0202	0202	0101	0202	0202	0202	0203	0202	0102	0101	0202	0101	0102	0101	0101	0101	0203	0203	0202	0101	0202	0101	0101	0202	0202	0101	0202	0202	0202	0202	0303	0101	0202	0102	0101	0101	0202	0202	1.15789
Triturus cristatus	5021	0303	0303	0203	0303	0303	0303	0404	0303	0303	0202	0303	0202	0303	0202	0202	0202	0405	0405	0303	0202	0303	0202	0202	0303	0303	0202	0303	0303	0303	0303	0404	0101	0303	0303	0202	0202	0303	0303	1.07895
Triturus cristatus	4322	0404	0304	0202	0404	0303	0303	0404	0303	0405	0202	0304	0304	0303	0304	0303	0202	0405	0606	0404	0202	0303	0203	0303	0303	0404	0202	0404	0303	0404	0404	0404	0101	0303	0303	0202	0303	0304	0303	1.21053
Triturus dobrogicus	5065	0505	0505	0405	0506	0404	0404	0506	0404	0505	0303	0505	0505	0405	0505	0405	0304	0606	0708	0506	0303	0404	0303	0404	0405	0506	0303	0505	0404	0404	0505	0506	0101	0404	0404	0304	0204	0505	0404	1.34211
Triturus dobrogicus	4801	0505	0506	0206	0606	0405	0404	0607	0404	0506	0303	0607	0606	0406	0607	0404	0506	0607	0910	0708	0303	0405	0404	0506	0606	0507	0303	0506	0405	0404	0505	0708	0101	0506	0404	0305	0506	0506	0505	1.57895
Triturus carnifex	5047	0606	0708	0708	0707	0606	0505	0809	0505	0707	0303	0809	0707	0708	0808	0606	0202	0808	1111	0909	0303	0606	0506	0707	0404	0808	0404	0404	0606	0404	0303	0909	0102	0708	0505	0606	0707	0707	0606	1.21053
Triturus carnifex	5046	0606	0909	0809	0707	0606	0505	0808	0607	0707	0404	1010	0809	0808	0808	0606	0708	0808	1212	1010	0303	0707	0303	0707	0708	0808	0404	0404	0606	0404	0306	1011	0101	0709	0505	0606	0707	0707	0606	1.21053
Triturus macedonicus	3494	0707	1010	0404	0508	0607	0606	1010	0606	0508	0505	0808	1010	0909	0909	0707	0909	0404	1013	1111	0404	0809	0303	0808	0303	0909	0404	0404	0606	0505	0303	1212	0101	0310	0306	0708	0202	0808	0606	1.21053
Triturus macedonicus	3424	0707	1011	0410	0909	0606	0606	1010	0606	0505	0303	0808	1010	1010	0909	0707	0909	0909	1014	1111	0404	1010	0303	0809	0303	1010	0404	0404	0606	0505	0303	1212	0101	1111	0303	0707	0202	0808	0707	1.10526
Triturus macedonicus	3775	0707	1213	0404	0510	0606	0606	1111	0606	0505	0303	0808	1010	1010	0910	0808	0910	0404	1010	1212	0505	1111	0303	0808	0303	1010	0505	0404	0606	0606	0303	1212	0101	1010	0707	0910	0202	0808	0606	1.13158
Triturus ivanbureschi	4732	0808	1415	1111	1112	0808	0303	1212	0808	0909	0606	1111	1111	1111	0303	0909	1111	1010	0707	1313	0607	1212	0707	1011	0909	1111	0404	0404	0707	0707	0707	1313	0101	1212	0808	1111	0202	0909	0808	1.10526
Triturus ivanbureschi	2360	0808	1416	1212	1213	0808	0303	1313	0809	0509	0606	1111	1111	1111	0303	0909	1111	1010	0707	1314	0406	1212	0707	1112	0909	1111	0404	0404	0707	0707	0707	1313	0101	1213	0808	1212	0202	0710	0909	1.23684
Triturus ivanbureschi	1820	0808	1414	1112	1414	0808	0303	1212	0810	0909	0607	1111	1112	1111	0303	0909	1112	1010	0707	1314	0407	1212	0707	1212	0909	1112	0404	0404	0707	0707	0707	1314	0101	1212	0808	1111	0208	0710	0909	1.28947
Triturus canidate species	1901	0606	1417	1313	1111	0909	0303	1313	1111	0505	0808	1111	1111	1212	0303	1010	1111	1111	0707	1414	0808	1212	0303	1212	0909	1111	0404	0404	0505	0707	0303	1515	0303	0312	0910	1111	0808	0707	1010	1.07895
Triturus canidate species	1948	0606	1417	1313	1113	0910	0303	1313	1111	0505	0808	1111	1111	0303	0303	1111	1111	1111	0707	1515	0909	1212	0303	1212	1010	1313	0404	0404	0505	0707	0303	1515	0103	0312	0909	1313	0808	0707	0808	1.13158
Triturus canidate species	2051	0606	1818	1313	1313	0909	0303	1313	1111	0505	0909	1111	1111	1313	0303	1212	1111	1112	0707	1515	0909	1212	0303	1212	0909	1313	0404	0404	0505	0404	0303	1515	0303	0303	1010	1313	0808	0707	0808	1.02632
Triturus karelinii	2109	0606	1414	1414	1313	0909	0303	1414	1212	0505	1010	1111	1313	1414	1111	1313	1313	1111	0707	1414	1010	1313	0303	1313	0909	1111	0606	0707	0808	0808	0808	1313	0101	1414	0909	1414	0808	1111	0808	1
Triturus karelinii	2226	0606	1414	1414	1313	0909	0303	1414	1313	0505	1010	1111	1313	1414	1212	1313	1313	1111	0707	1416	1010	1313	0303	1313	0909	1111	0606	0707	0808	0808	0808	1313	0101	0303	0909	1414	0808	1111	0808	1.02632
Triturus karelinii	2390	0606	1414	1414	1313	0909	0303	1414	1414	0505	1010	1111	1313	1414	1111	1313	1313	1111	0707	1416	1010	1212	0303	1313	0909	1111	0606	0707	0808	0808	0308	1313	0101	1414	0909	1414	0808	1111	0808	1.05263
Sampling details can be found in Table 1. Markers correspond to Dataset S1. Each individual has two alleles per marker, which may or may not belong to the same haplotype. Genotypes per marker are represented with four digits, the first two corresponding to the first haplotype and the latter two to the second haplotype.
